# Supplementary material for: Transcriptomic study of the mechanism of anoikis resistance in head and neck squamous carcinoma
Source: PeerJ. 2019 May 23;7:e6978. doi: 10.7717/peerj.6978 (PMC6535219; doi:10.7717/peerj.6978)
Supplement: File S1 [file peerj-07-6978-s001.xlsx]

## Sheet: Supplement File 1
GeneID	Symbol	Description	Up-Down-Regulation(H/ctr)	Means-CAL27NOM	Means-CAL27AR	log2Ratio(H/ctr)	Probability
163778	SPRR4	small proline-rich protein 4	Up	0.01	70.9733	12.7931	0.997946
3848	KRT1	keratin 1	Up	0.03	151.65	12.3035	0.999233
6704	SPRR2E	small proline-rich protein 2E	Up	0.01	39.2267	11.9376	0.996456
6698	SPRR1A	small proline-rich protein 1A	Up	0.666667	1814.78	11.4105	0.999947
126638	RPTN	repetin	Up	0.0166667	43.9167	11.3636	0.996853
388533	KRTDAP	keratinocyte differentiation-associated protein	Up	0.01	25.6933	11.3272	0.994517
3860	KRT13	keratin 13	Up	0.26	370.727	10.4776	0.999877
6707	SPRR3	small proline-rich protein 3	Up	0.0366667	44.64	10.2497	0.99687
3851	KRT4	keratin 4	Up	0.07	70.7933	9.98204	0.997928
6283	S100A12	S100 calcium binding protein A12	Up	0.136667	135.87	9.95735	0.999021
3861	KRT14	keratin 14	Up	0.903333	895.873	9.95382	0.999912
6699	SPRR1B	small proline-rich protein 1B	Up	2.9	2740.76	9.88431	0.999965
338324	S100A7A	S100 calcium binding protein A7A	Up	0.173333	152.88	9.78463	0.999224
119548	PNLIPRP3	pancreatic lipase-related protein 3	Up	0.05	41.83	9.70839	0.996685
4680	CEACAM6	carcinoembryonic antigen-related cell adhesion molecule 6 (non-specific cross reacting antigen)	Up	0.0266667	22.0633	9.6924	0.993538
51458	RHCG	Rh family, C glycoprotein	Up	0.596667	482.93	9.66067	0.999877
11074	TRIM31	tripartite motif containing 31	Up	0.01	6.09333	9.25109	0.968617
6554	SLC10A1	solute carrier family 10 (sodium/bile acid cotransporter family), member 1	Up	0.0233333	13.6833	9.19581	0.988513
6706	SPRR2G	small proline-rich protein 2G	Up	0.01	5.77667	9.17409	0.966554
8581	LY6D	lymphocyte antigen 6 complex, locus D	Up	2.41	1390.6	9.17246	0.999903
136319	MTPN	myotrophin	Up	0.01	4.90667	8.9386	0.95929
43849	KLK12	kallikrein-related peptidase 12	Up	0.01	4.53667	8.82549	0.955261
353145	LCE3E	late cornified envelope 3E	Up	0.06	26.5367	8.78881	0.994649
23120	ATP10B	ATPase, class V, type 10B	Up	0.01	4.29333	8.74595	0.951797
3713	IVL	involucrin	Up	0.296667	126.153	8.73212	0.998916
6278	S100A7	S100 calcium binding protein A7	Up	16.77	7015.85	8.70859	0.999938
4246	SCGB2A1	secretoglobin, family 2A, member 1	Up	0.01	3.91	8.61102	0.945908
25984	KRT23	keratin 23 (histone deacetylase inducible)	Up	0.08	30.98	8.59712	0.995425
54544	CRCT1	cysteine-rich C-terminal 1	Up	0.01	3.69333	8.52878	0.942047
4255	MGMT	O-6-methylguanine-DNA methyltransferase	Up	0.01	3.63333	8.50515	0.940804
114771	PGLYRP3	peptidoglycan recognition protein 3	Up	0.29	103.37	8.47755	0.998545
5266	PI3	peptidase inhibitor 3, skin-derived	Up	5.09333	1814.52	8.47676	0.999894
643414	LIPK	lipase, family member K	Up	0.01	3.42333	8.41926	0.936837
3857	KRT9	keratin 9	Up	0.02	5.91	8.20701	0.967286
6279	S100A8	S100 calcium binding protein A8	Up	39.4967	11556.3	8.19273	0.999885
414	ARSD	arylsulfatase D	Up	0.0133333	3.70667	8.11894	0.942135
10804	GJB6	gap junction protein, beta 6, 30kDa	Up	0.43	117.453	8.09354	0.998739
652966	SNORD10	small nucleolar RNA, C/D box 10	Up	0.01	2.65667	8.05347	0.914542
137797	LYPD2	LY6/PLAUR domain containing 2	Up	0.01	2.55	7.99435	0.909993
91543	RSAD2	radical S-adenosyl methionine domain containing 2	Up	0.103333	24.28	7.87632	0.993997
6700	SPRR2A	small proline-rich protein 2A	Up	0.09	20.1333	7.80545	0.99256
123745	PLA2G4E	phospholipase A2, group IVE	Up	0.0466667	10.04	7.74915	0.98288
51806	CALML5	calmodulin-like 5	Up	0.04	8.32667	7.7016	0.978534
653499	LGALS7B	lectin, galactoside-binding, soluble, 7B	Up	0.01	2.08	7.70044	0.886112
144568	A2ML1	alpha-2-macroglobulin-like 1	Up	0.02	4.1	7.67948	0.948791
5973	RENBP	renin binding protein	Up	0.01	1.95	7.60733	0.877385
6703	SPRR2D	small proline-rich protein 2D	Up	0.343333	65.8067	7.58248	0.997488
66004	LYNX1	Ly6/neurotoxin 1	Up	0.14	26.4133	7.5597	0.994305
92211	CDHR1	cadherin-related family member 1	Up	0.01	1.86	7.53916	0.870993
360	AQP3	aquaporin 3 (Gill blood group)	Up	4.93333	916.923	7.53809	0.99955
8363	HIST1H4J	histone cluster 1, H4j	Up	0.01	1.81667	7.50515	0.867917
406988	MIR205	microRNA 205	Up	0.01	1.81	7.49985	0.867176
387695	C10orf99	chromosome 10 open reading frame 99	Up	0.01	1.80667	7.49719	0.867176
22802	CLCA4	chloride channel accessory 4	Up	0.08	14.4233	7.49419	0.988875
353140	LCE2C	late cornified envelope 2C	Up	0.01	1.69	7.40088	0.857065
3868	KRT16	keratin 16	Up	3.65333	579.983	7.31065	0.999436
4051	CYP4F3	cytochrome P450, family 4, subfamily F, polypeptide 3	Up	0.03	4.68333	7.28643	0.956248
26285	CLDN17	claudin 17	Up	0.01	1.52	7.24793	0.841144
57822	GRHL3	grainyhead-like 3 (Drosophila)	Up	0.116667	17.2467	7.20778	0.990717
6286	S100P	S100 calcium binding protein P	Up	0.0666667	9.17333	7.10434	0.980518
84648	LCE3D	late cornified envelope 3D	Up	0.286667	37.6167	7.03585	0.995698
8424	BBOX1	butyrobetaine (gamma), 2-oxoglutarate dioxygenase (gamma-butyrobetaine hydroxylase) 1	Up	0.0366667	4.45667	6.92535	0.952969
948	CD36	CD36 molecule (thrombospondin receptor)	Up	0.0166667	2.00333	6.90929	0.8804
149708	WFDC5	WAP four-disulfide core domain 5	Up	0.0333333	3.97667	6.89845	0.94597
486	FXYD2	FXYD domain containing ion transport regulator 2	Up	0.0566667	6.63	6.87036	0.970856
2353	FOS	FBJ murine osteosarcoma viral oncogene homolog	Up	1.52	167.343	6.7826	0.998545
1048	CEACAM5	carcinoembryonic antigen-related cell adhesion molecule 5	Up	0.14	14.7833	6.7224	0.988575
11012	KLK11	kallikrein-related peptidase 11	Up	0.246667	25.8367	6.71071	0.993521
127733	UBXN10	UBX domain protein 10	Up	0.0233333	2.28667	6.61471	0.896223
64600	PLA2G2F	phospholipase A2, group IIF	Up	0.0233333	2.28	6.6105	0.896223
79755	ZNF750	zinc finger protein 750	Up	0.116667	11.2767	6.5948	0.983894
3866	KRT15	keratin 15	Up	18.04	1694.29	6.55333	0.998616
1646	AKR1C2	aldo-keto reductase family 1, member C2	Up	1.23	114.9	6.54558	0.997488
353133	LCE1C	late cornified envelope 1C	Up	0.0566667	5.29	6.54462	0.960982
10457	GPNMB	glycoprotein (transmembrane) nmb	Up	5.23667	478.34	6.51324	0.998422
56649	TMPRSS4	transmembrane protease, serine 4	Up	0.73	65.8067	6.49419	0.996289
440689	HIST2H2BF	histone cluster 2, H2bf	Up	0.0933333	8.09333	6.4382	0.976128
441282	AKR1B15	aldo-keto reductase family 1, member B15	Up	0.1	8.54667	6.41729	0.977556
474343	SPIN2B	spindlin family, member 2B	Up	0.03	2.5	6.38082	0.905621
151516	ASPRV1	aspartic peptidase, retroviral-like 1	Up	0.0533333	4.34333	6.34762	0.950245
4312	MMP1	matrix metallopeptidase 1 (interstitial collagenase)	Up	1.18	96.0233	6.34653	0.996694
6280	S100A9	S100 calcium binding protein A9	Up	227.85	18333	6.33021	0.998202
9407	TMPRSS11D	transmembrane protease, serine 11D	Up	0.0166667	1.32333	6.31107	0.816813
56300	IL36G	interleukin 36, gamma	Up	0.263333	20.7533	6.30031	0.991114
126637	TCHHL1	trichohyalin-like 1	Up	0.0166667	1.25667	6.23649	0.807416
57115	PGLYRP4	peptidoglycan recognition protein 4	Up	1.01	74.4667	6.20417	0.996095
222	ALDH3B2	aldehyde dehydrogenase 3 family, member B2	Up	0.61	43.4067	6.15296	0.994825
644945	KRT16P3	keratin 16 pseudogene 3	Up	0.02	1.42	6.14975	0.827982
4688	NCF2	neutrophil cytosolic factor 2	Up	1.53667	100.683	6.03388	0.996394
374897	SBSN	suprabasin	Up	0.156667	10.15	6.01764	0.980914
29986	SLC39A2	solute carrier family 39 (zinc transporter), member 2	Up	0.32	20.5967	6.0082	0.990717
338785	KRT79	keratin 79	Up	0.02	1.24333	5.95807	0.803854
389208	TMPRSS11F	transmembrane protease, serine 11F	Up	0.0466667	2.82	5.91716	0.916437
2354	FOSB	FBJ murine osteosarcoma viral oncogene homolog B	Up	0.67	39.9333	5.89729	0.993997
3557	IL1RN	interleukin 1 receptor antagonist	Up	0.996667	59.2167	5.89275	0.995072
8365	HIST1H4H	histone cluster 1, H4h	Up	0.343333	19.8167	5.85096	0.98988
201516	ZSCAN4	zinc finger and SCAN domain containing 4	Up	0.04	2.3	5.84549	0.894795
225689	MAPK15	mitogen-activated protein kinase 15	Up	0.0366667	2.10667	5.84435	0.883714
124590	USH1G	Usher syndrome 1G (autosomal recessive)	Up	0.0366667	2.09	5.83289	0.882603
3008	HIST1H1E	histone cluster 1, H1e	Up	0.0433333	2.46333	5.82899	0.902676
1612	DAPK1	death-associated protein kinase 1	Up	0.116667	6.59	5.81981	0.968361
92196	DAPL1	death associated protein-like 1	Up	0.06	3.38	5.81592	0.932147
11005	SPINK5	serine peptidase inhibitor, Kazal type 5	Up	0.393333	21.5367	5.7749	0.990541
26864	RNU1-9	RNA, U1 small nuclear 9	Up	0.0833333	4.52667	5.76341	0.951241
100312957	RNU1-6	RNA, U1 small nuclear 6	Up	0.0833333	4.52667	5.76341	0.951241
129607	CMPK2	cytidine monophosphate (UMP-CMP) kinase 2, mitochondrial	Up	0.21	11.15	5.73051	0.982007
127534	GJB4	gap junction protein, beta 4, 30.3kDa	Up	0.36	18.29	5.66691	0.988787
64919	BCL11B	B-cell CLL/lymphoma 11B (zinc finger protein)	Up	0.0566667	2.87333	5.66408	0.917795
3429	IFI27	interferon, alpha-inducible protein 27	Up	10.7067	535.79	5.64509	0.997003
1645	AKR1C1	aldo-keto reductase family 1, member C1	Up	3.29333	162.247	5.6225	0.996315
246176	GAS2L2	growth arrest-specific 2 like 2	Up	0.03	1.47	5.61471	0.831544
723790	HIST2H2AA4	histone cluster 2, H2aa4	Up	1.74	84.8967	5.60855	0.995275
8337	HIST2H2AA3	histone cluster 2, H2aa3	Up	1.74	84.8967	5.60855	0.995275
339761	CYP27C1	cytochrome P450, family 27, subfamily C, polypeptide 1	Up	0.0766667	3.69	5.58888	0.937709
53832	IL20RA	interleukin 20 receptor, alpha	Up	0.05	2.39333	5.58095	0.898471
286887	KRT6C	keratin 6C	Up	0.126667	6.02667	5.57225	0.964332
8339	HIST1H2BG	histone cluster 1, H2bg	Up	0.483333	22.4933	5.54034	0.990329
11254	SLC6A14	solute carrier family 6 (amino acid transporter), member 14	Up	0.0366667	1.69333	5.52925	0.852851
2941	GSTA4	glutathione S-transferase alpha 4	Up	0.166667	7.45333	5.48285	0.97179
128488	WFDC12	WAP four-disulfide core domain 12	Up	0.0433333	1.92333	5.47199	0.870288
9788	MTSS1	metastasis suppressor 1	Up	0.333333	14.72	5.46467	0.986054
8349	HIST2H2BE	histone cluster 2, H2be	Up	1.73333	72.23	5.38098	0.994261
9635	CLCA2	chloride channel accessory 2	Up	0.39	16.1667	5.3734	0.986803
113730	KLHDC7B	kelch domain containing 7B	Up	0.0466667	1.91	5.35504	0.868525
59341	TRPV4	transient receptor potential cation channel, subfamily V, member 4	Up	0.06	2.38667	5.31389	0.897105
204219	CERS3	ceramide synthase 3	Up	0.393333	15.5833	5.30811	0.986071
165679	SPTSSB	serine palmitoyltransferase, small subunit B	Up	0.156667	6.14667	5.29403	0.964191
400578	KRT16P2	keratin 16 pseudogene 2	Up	0.05	1.95667	5.29033	0.87169
353137	LCE1F	late cornified envelope 1F	Up	0.0566667	2.16333	5.25461	0.88471
9245	GCNT3	glucosaminyl (N-acetyl) transferase 3, mucin type	Up	0.35	13.11	5.22717	0.983233
8347	HIST1H2BC	histone cluster 1, H2bc	Up	1.26333	46.58	5.2044	0.992533
64220	STRA6	stimulated by retinoic acid 6	Up	0.113333	4.14	5.19099	0.943845
84898	PLXDC2	plexin domain containing 2	Up	0.0733333	2.67667	5.18982	0.908283
121214	SDR9C7	short chain dehydrogenase/reductase family 9C, member 7	Up	0.07	2.46667	5.13906	0.899873
283358	B4GALNT3	beta-1,4-N-acetyl-galactosaminyl transferase 3	Up	0.136667	4.56	5.0603	0.948879
8537	BCAS1	breast carcinoma amplified sequence 1	Up	0.05	1.61	5.00899	0.841858
197257	LDHD	lactate dehydrogenase D	Up	0.123333	3.94667	5	0.939552
5655	KLK10	kallikrein-related peptidase 10	Up	0.86	27.1933	4.98277	0.989439
10964	IFI44L	interferon-induced protein 44-like	Up	0.476667	14.6967	4.94636	0.983991
3117	HLA-DQA1	major histocompatibility complex, class II, DQ alpha 1	Up	0.216667	6.67333	4.94486	0.965575
5317	PKP1	plakophilin 1 (ectodermal dysplasia/skin fragility syndrome)	Up	3.90667	119.493	4.93485	0.993468
55808	ST6GALNAC1	ST6 (alpha-N-acetyl-neuraminyl-2,3-beta-galactosyl-1,3)-N-acetylgalactosaminide alpha-2,6-sialyltransferase 1	Up	0.0966667	2.85	4.8818	0.91247
253264	ZNF503-AS1	ZNF503 antisense RNA 1	Up	0.0666667	1.94	4.86295	0.867185
729648	ZNF812	zinc finger protein 812	Up	0.376667	10.9167	4.8571	0.978323
54854	FAM83E	family with sequence similarity 83, member E	Up	0.0666667	1.91333	4.84298	0.865413
64581	CLEC7A	C-type lectin domain family 7, member A	Up	0.72	20.5833	4.83734	0.986715
5646	PRSS3	protease, serine, 3	Up	0.733333	20.8467	4.8292	0.986812
84171	LOXL4	lysyl oxidase-like 4	Up	1.43667	39.2967	4.77361	0.990135
54578	UGT1A6	UDP glucuronosyltransferase 1 family, polypeptide A6	Up	0.806667	21.7933	4.75577	0.986962
548596	CKMT1A	creatine kinase, mitochondrial 1A	Up	0.72	19.38	4.75043	0.985842
79983	POF1B	premature ovarian failure, 1B	Up	0.203333	5.44	4.74169	0.955966
8353	HIST1H3E	histone cluster 1, H3e	Up	0.27	7.21333	4.73963	0.967065
771	CA12	carbonic anhydrase XII	Up	0.37	9.83333	4.73208	0.975475
283422	C12orf36	chromosome 12 open reading frame 36	Up	0.166667	4.41667	4.72792	0.944929
2706	GJB2	gap junction protein, beta 2, 26kDa	Up	25.7567	662.29	4.68445	0.992965
3854	KRT6B	keratin 6B	Up	6.40667	163.323	4.67201	0.992313
3882	KRT32	keratin 32	Up	0.1	2.54333	4.66865	0.899097
1159	CKMT1B	creatine kinase, mitochondrial 1B	Up	0.296667	7.5	4.65998	0.96785
8367	HIST1H4E	histone cluster 1, H4e	Up	0.17	4.26667	4.6495	0.942364
342897	NCCRP1	non-specific cytotoxic cell receptor protein 1 homolog (zebrafish)	Up	0.0766667	1.92333	4.64887	0.864408
1545	CYP1B1	cytochrome P450, family 1, subfamily B, polypeptide 1	Up	3.71667	92.6833	4.64023	0.99144
9935	MAFB	v-maf musculoaponeurotic fibrosarcoma oncogene homolog B (avian)	Up	0.25	6.16	4.62293	0.960145
200958	MUC20	mucin 20, cell surface associated	Up	1.23667	30.19	4.60954	0.987738
54361	WNT4	wingless-type MMTV integration site family, member 4	Up	0.633333	15.2567	4.59033	0.982113
255189	PLA2G4F	phospholipase A2, group IVF	Up	0.0766667	1.84667	4.59018	0.857761
101101776	LOC101101776	ribosome biogenesis protein BMS1 homolog pseudogene	Up	0.0866667	2.06667	4.57568	0.873065
3853	KRT6A	keratin 6A	Up	40.81	972.917	4.57532	0.992489
80740	LY6G6C	lymphocyte antigen 6 complex, locus G6C	Up	0.1	2.38	4.57289	0.890696
64078	SLC28A3	solute carrier family 28 (sodium-coupled nucleoside transporter), member 3	Up	0.316667	7.47	4.56007	0.966827
25894	PLEKHG4	pleckstrin homology domain containing, family G (with RhoGef domain) member 4	Up	0.143333	3.37667	4.55815	0.924847
574414	PRR9	proline rich 9	Up	0.0733333	1.72	4.5518	0.847438
221393	GPR115	G protein-coupled receptor 115	Up	1.19	27.6833	4.53998	0.986909
2261	FGFR3	fibroblast growth factor receptor 3	Up	1.90333	43.8267	4.52521	0.98891
79630	C1orf54	chromosome 1 open reading frame 54	Up	0.0633333	1.44333	4.5103	0.819317
56169	GSDMC	gasdermin C	Up	0.253333	5.76333	4.50779	0.956619
9651	PLCH2	phospholipase C, eta 2	Up	0.183333	4.16667	4.50635	0.939164
54739	XAF1	XIAP associated factor 1	Up	1.36667	30.95	4.50121	0.987085
645638	LOC645638	WDNM1-like pseudogene	Up	0.38	8.56667	4.49466	0.970248
200942	KLHDC8B	kelch domain containing 8B	Up	0.113333	2.55333	4.49374	0.897872
3872	KRT17	keratin 17	Up	66.17	1473.31	4.47674	0.991775
218	ALDH3A1	aldehyde dehydrogenase 3 family, member A1	Up	0.933333	20.46	4.45427	0.983894
10529	NEBL	nebulette	Up	0.163333	3.56667	4.44869	0.928056
3858	KRT10	keratin 10	Up	11.02	240.383	4.44714	0.991026
728978	UNC5B-AS1	UNC5B antisense RNA 1	Up	0.363333	7.88667	4.44005	0.967453
26	ABP1	amiloride binding protein 1 (amine oxidase (copper-containing))	Up	0.686667	14.8733	4.43697	0.980553
1890	TYMP	thymidine phosphorylase	Up	3.86333	83.6033	4.43564	0.989518
3017	HIST1H2BD	histone cluster 1, H2bd	Up	5.73667	122.483	4.41623	0.990215
339967	TMPRSS11A	transmembrane protease, serine 11A	Up	0.0766667	1.62333	4.40422	0.83723
79148	MMP28	matrix metallopeptidase 28	Up	1.33333	28.09	4.39695	0.986107
5349	FXYD3	FXYD domain containing ion transport regulator 3	Up	28.7367	599.477	4.38274	0.990761
1959	EGR2	early growth response 2	Up	0.2	4.15333	4.3762	0.937736
27111	SDCBP2	syndecan binding protein (syntenin) 2	Up	1.45	29.7967	4.36103	0.985895
27189	IL17C	interleukin 17C	Up	0.52	10.6567	4.3571	0.97417
402778	IFITM10	interferon induced transmembrane protein 10	Up	0.23	4.7	4.35295	0.9453
81607	PVRL4	poliovirus receptor-related 4	Up	1.79667	36.66	4.35081	0.986874
10417	SPON2	spondin 2, extracellular matrix protein	Up	0.0666667	1.35667	4.34696	0.806948
3006	HIST1H1C	histone cluster 1, H1c	Up	7.26	147.387	4.34349	0.989933
5654	HTRA1	HtrA serine peptidase 1	Up	0.806667	16.1767	4.3258	0.98095
6590	SLPI	secretory leukocyte peptidase inhibitor	Up	58.57	1167.91	4.31762	0.990761
2537	IFI6	interferon, alpha-inducible protein 6	Up	31.5433	626.473	4.31185	0.990074
84518	CNFN	cornifelin	Up	1.66	32.88	4.30796	0.985701
26154	ABCA12	ATP-binding cassette, sub-family A (ABC1), member 12	Up	1.37	26.4633	4.27175	0.984564
54210	TREM1	triggering receptor expressed on myeloid cells 1	Up	0.17	3.26333	4.26274	0.919408
63970	TP53AIP1	tumor protein p53 regulated apoptosis inducing protein 1	Up	0.0966667	1.76667	4.19187	0.846098
23508	TTC9	tetratricopeptide repeat domain 9	Up	0.376667	6.87	4.18895	0.960542
348825	TPRXL	tetra-peptide repeat homeobox-like	Up	0.146667	2.63	4.16445	0.896338
4319	MMP10	matrix metallopeptidase 10 (stromelysin 2)	Up	0.533333	9.54333	4.16138	0.969533
1041	CDSN	corneodesmosin	Up	0.663333	11.5633	4.12368	0.973368
124975	GGT6	gamma-glutamyltransferase 6	Up	0.616667	10.63	4.10751	0.971764
8705	B3GALT4	UDP-Gal:betaGlcNAc beta 1,3-galactosyltransferase, polypeptide 4	Up	0.39	6.71333	4.10548	0.95884
121504	HIST4H4	histone cluster 4, H4	Up	0.376667	6.48333	4.10538	0.957491
27134	TJP3	tight junction protein 3	Up	0.756667	12.95	4.09715	0.975413
441307	FLJ44511	uncharacterized LOC441307	Up	0.1	1.71	4.09592	0.840174
84000	TMPRSS13	transmembrane protease, serine 13	Up	1.21333	20.6167	4.08676	0.981055
1749	DLX5	distal-less homeobox 5	Up	0.08	1.35667	4.08392	0.802823
5275	SERPINB13	serpin peptidase inhibitor, clade B (ovalbumin), member 13	Up	2.69	45.1067	4.06766	0.984617
2520	GAST	gastrin	Up	0.193333	3.21333	4.05491	0.914895
54626	HES2	hairy and enhancer of split 2 (Drosophila)	Up	0.966667	15.8667	4.03684	0.977697
8351	HIST1H3D	histone cluster 1, H3d	Up	0.376667	6.12667	4.02374	0.9543
3113	HLA-DPA1	major histocompatibility complex, class II, DP alpha 1	Up	1.96	31.4667	4.0049	0.983092
51309	ARMCX1	armadillo repeat containing, X-linked 1	Up	0.39	6.23667	3.99923	0.954997
255239	ANKK1	ankyrin repeat and kinase domain containing 1	Up	0.163333	2.60333	3.99447	0.89297
257000	TINCR	tissue differentiation-inducing non-protein coding RNA	Up	0.636667	10.14	3.99338	0.968978
162517	FBXO39	F-box protein 39	Up	0.133333	2.12	3.99095	0.868031
643161	FAM25A	family with sequence similarity 25, member A	Up	0.613333	9.70667	3.98423	0.967991
2043	EPHA4	EPH receptor A4	Up	0.1	1.55333	3.9573	0.822429
285973	ATG9B	autophagy related 9B	Up	0.386667	5.94	3.9413	0.951964
54847	SIDT1	SID1 transmembrane family, member 1	Up	0.1	1.53333	3.9386	0.820154
100505633	LOC100505633	uncharacterized LOC100505633	Up	0.246667	3.75	3.92626	0.925667
825	CAPN3	calpain 3, (p94)	Up	0.13	1.96333	3.91672	0.856721
8334	HIST1H2AC	histone cluster 1, H2ac	Up	6.64333	98.21	3.88589	0.984088
9536	PTGES	prostaglandin E synthase	Up	6.71667	99.0733	3.88268	0.984088
1410	CRYAB	crystallin, alpha B	Up	0.213333	3.14667	3.88264	0.909861
50506	DUOX2	dual oxidase 2	Up	0.306667	4.46333	3.86338	0.935937
10170	DHRS9	dehydrogenase/reductase (SDR family) member 9	Up	0.473333	6.86333	3.85798	0.956257
51442	VGLL1	vestigial like 1 (Drosophila)	Up	0.25	3.55333	3.82917	0.920105
147798	TMC4	transmembrane channel-like 4	Up	2.80667	39.74	3.82366	0.981902
3007	HIST1H1D	histone cluster 1, H1d	Up	0.15	2.12	3.82103	0.865519
10125	RASGRP1	RAS guanyl releasing protein 1 (calcium and DAG-regulated)	Up	0.176667	2.48	3.81124	0.885283
145226	RDH12	retinol dehydrogenase 12 (all-trans/9-cis/11-cis)	Up	0.216667	2.98667	3.78499	0.9031
5803	PTPRZ1	protein tyrosine phosphatase, receptor-type, Z polypeptide 1	Up	0.106667	1.46667	3.78136	0.809346
8605	PLA2G4C	phospholipase A2, group IVC (cytosolic, calcium-independent)	Up	0.506667	6.92667	3.77305	0.955032
55065	SLC52A1	solute carrier family 52, riboflavin transporter, member 1	Up	0.59	8.04667	3.7696	0.960145
3627	CXCL10	chemokine (C-X-C motif) ligand 10	Up	1.29333	17.4067	3.75047	0.974946
10205	MPZL2	myelin protein zero-like 2	Up	6.20667	83.35	3.74729	0.982387
57016	AKR1B10	aldo-keto reductase family 1, member B10 (aldose reductase)	Up	0.75	9.99	3.73552	0.965734
5224	PGAM2	phosphoglycerate mutase 2 (muscle)	Up	0.55	7.32	3.73434	0.957218
5152	PDE9A	phosphodiesterase 9A	Up	0.29	3.85667	3.73323	0.924424
57214	KIAA1199	KIAA1199	Up	0.263333	3.48	3.72413	0.916702
219699	UNC5B	unc-5 homolog B (C. elegans)	Up	2.33333	30.58	3.71212	0.979292
283130	SLC25A45	solute carrier family 25, member 45	Up	0.67	8.68333	3.69602	0.962137
23138	N4BP3	NEDD4 binding protein 3	Up	0.18	2.31	3.68182	0.872836
57523	NYNRIN	NYN domain and retroviral integrase containing	Up	0.32	4.03	3.65464	0.925376
2877	GPX2	glutathione peroxidase 2 (gastrointestinal)	Up	2.15	26.2967	3.61247	0.976894
55107	ANO1	anoctamin 1, calcium activated chloride channel	Up	1.08333	13.1867	3.60553	0.969375
6820	SULT2B1	sulfotransferase family, cytosolic, 2B, member 1	Up	0.993333	12.0367	3.59901	0.967779
4938	OAS1	2'-5'-oligoadenylate synthetase 1, 40/46kDa	Up	11.26	136.343	3.59797	0.981717
9966	TNFSF15	tumor necrosis factor (ligand) superfamily, member 15	Up	2.05667	24.5567	3.57773	0.976454
2852	GPER	G protein-coupled estrogen receptor 1	Up	0.55	6.47	3.55626	0.948632
6414	SEPP1	selenoprotein P, plasma, 1	Up	0.233333	2.74	3.55371	0.890123
793	CALB1	calbindin 1, 28kDa	Up	0.283333	3.32667	3.55351	0.908724
25849	PARM1	prostate androgen-regulated mucin-like protein 1	Up	0.473333	5.52	3.54374	0.941694
79887	PLBD1	phospholipase B domain containing 1	Up	2.25667	26.2167	3.53822	0.975026
440836	ODF3B	outer dense fiber of sperm tails 3B	Up	0.503333	5.79667	3.52564	0.943854
929	CD14	CD14 molecule	Up	1.37	15.7167	3.52005	0.970265
79589	RNF128	ring finger protein 128, E3 ubiquitin protein ligase	Up	0.52	5.90333	3.50495	0.944577
79919	C2orf54	chromosome 2 open reading frame 54	Up	0.363333	4.1	3.49626	0.924063
1030	CDKN2B	cyclin-dependent kinase inhibitor 2B (p15, inhibits CDK4)	Up	2.84	31.9367	3.49125	0.976066
26471	NUPR1	nuclear protein, transcriptional regulator, 1	Up	2.09333	23.2633	3.47418	0.974162
90527	DUOXA1	dual oxidase maturation factor 1	Up	1.61	17.8833	3.47348	0.971684
113791	PIK3IP1	phosphoinositide-3-kinase interacting protein 1	Up	0.68	7.53333	3.46968	0.954089
79784	MYH14	myosin, heavy chain 14, non-muscle	Up	3.71333	40.8733	3.46037	0.977203
8370	HIST2H4A	histone cluster 2, H4a	Up	1.61333	17.7467	3.45943	0.97157
554313	HIST2H4B	histone cluster 2, H4b	Up	1.61333	17.7467	3.45943	0.97157
3012	HIST1H2AE	histone cluster 1, H2ae	Up	0.426667	4.68	3.45533	0.932341
10811	NOXA1	NADPH oxidase activator 1	Up	0.593333	6.50667	3.455	0.9485
3125	HLA-DRB3	major histocompatibility complex, class II, DR beta 3	Up	1.16	12.7	3.45263	0.9645
9547	CXCL14	chemokine (C-X-C motif) ligand 14	Up	0.74	8.09	3.45054	0.954089
8644	AKR1C3	aldo-keto reductase family 1, member C3	Up	6.32	68.7567	3.4435	0.976348
4600	MX2	myxovirus (influenza virus) resistance 2 (mouse)	Up	2.59	28.0767	3.43835	0.973157
165545	DQX1	DEAQ box RNA-dependent ATPase 1	Up	0.416667	4.50667	3.4351	0.927871
80896	NPL	N-acetylneuraminate pyruvate lyase (dihydrodipicolinate synthase)	Up	2.46	26.46	3.42708	0.97276
344887	LOC344887	NmrA-like family domain containing 1 pseudogene	Up	1.06333	11.4233	3.42532	0.962402
2533	FYB	FYN binding protein	Up	1.2	12.79	3.41391	0.964562
8538	BARX2	BARX homeobox 2	Up	3.60667	38.2867	3.4081	0.974682
1958	EGR1	early growth response 1	Up	7.94333	82.7767	3.38141	0.976692
3126	HLA-DRB4	major histocompatibility complex, class II, DR beta 4	Up	1.94	20.1767	3.37856	0.970406
202333	CMYA5	cardiomyopathy associated 5	Up	0.163333	1.67333	3.35683	0.820322
94234	FOXQ1	forkhead box Q1	Up	1.50667	15.4267	3.35599	0.96755
81578	COL21A1	collagen, type XXI, alpha 1	Up	0.3	3.04667	3.3442	0.896796
79679	VTCN1	V-set domain containing T cell activation inhibitor 1	Up	0.153333	1.55667	3.34372	0.808597
333932	HIST2H3A	histone cluster 2, H3a	Up	0.523333	5.27	3.332	0.936405
126961	HIST2H3C	histone cluster 2, H3c	Up	0.523333	5.27	3.332	0.936405
1747	DLX3	distal-less homeobox 3	Up	0.53	5.32	3.32736	0.936837
284366	KLK9	kallikrein-related peptidase 9	Up	0.586667	5.88667	3.32684	0.941606
84189	SLITRK6	SLIT and NTRK-like family, member 6	Up	0.263333	2.63	3.3201	0.881519
2644	GCHFR	GTP cyclohydrolase I feedback regulator	Up	0.573333	5.72	3.31857	0.940284
6275	S100A4	S100 calcium binding protein A4	Up	6.13333	60.7567	3.3083	0.973404
149428	BNIPL	BCL2/adenovirus E1B 19kD interacting protein like	Up	0.316667	3.12667	3.30359	0.896232
54682	MANSC1	MANSC domain containing 1	Up	0.81	7.96333	3.29738	0.950607
405753	DUOXA2	dual oxidase maturation factor 2	Up	0.25	2.45333	3.29474	0.869944
54932	EXD3	exonuclease 3'-5' domain containing 3	Up	0.22	2.14	3.28204	0.852322
655	BMP7	bone morphogenetic protein 7	Up	2.11	20.52	3.28172	0.967859
171177	RHOV	ras homolog family member V	Up	3.93667	38.19	3.27815	0.971914
415117	STX19	syntaxin 19	Up	0.306667	2.96333	3.27248	0.891075
10610	ST6GALNAC2	ST6 (alpha-N-acetyl-neuraminyl-2,3-beta-galactosyl-1,3)-N-acetylgalactosaminide alpha-2,6-sialyltransferase 2	Up	1.94	18.73	3.27122	0.967039
3910	LAMA4	laminin, alpha 4	Up	0.283333	2.72667	3.26657	0.88203
10379	IRF9	interferon regulatory factor 9	Up	5.97333	57.2933	3.26176	0.973254
8343	HIST1H2BF	histone cluster 1, H2bf	Up	0.22	2.11	3.26167	0.850242
1843	DUSP1	dual specificity phosphatase 1	Up	6.16333	59.07	3.26064	0.973315
10278	EFS	embryonal Fyn-associated substrate	Up	0.39	3.70333	3.24728	0.910584
388403	YPEL2	yippee-like 2 (Drosophila)	Up	0.443333	4.18667	3.23934	0.919073
53905	DUOX1	dual oxidase 1	Up	1.57	14.8	3.23676	0.964006
8743	TNFSF10	tumor necrosis factor (ligand) superfamily, member 10	Up	16.0967	151.15	3.23115	0.974955
222183	SRRM3	serine/arginine repetitive matrix 3	Up	0.19	1.77667	3.2251	0.825637
338442	HCAR2	hydroxycarboxylic acid receptor 2	Up	1.45667	13.48	3.21008	0.962437
158584	FAAH2	fatty acid amide hydrolase 2	Up	0.276667	2.56	3.20992	0.874431
64762	GAREM	GRB2 associated, regulator of MAPK1	Up	1.23	11.3	3.19959	0.959158
55061	SUSD4	sushi domain containing 4	Up	0.98	8.98	3.19586	0.953718
3127	HLA-DRB5	major histocompatibility complex, class II, DR beta 5	Up	2.01	18.4133	3.19548	0.966809
8796	SCEL	sciellin	Up	2.96333	26.46	3.15852	0.966192
5650	KLK7	kallikrein-related peptidase 7	Up	0.72	6.27	3.1224	0.937313
374819	LRRC37A3	leucine rich repeat containing 37, member A3	Up	0.61	5.28667	3.11548	0.929273
65009	NDRG4	NDRG family member 4	Up	5.94	50.9067	3.09932	0.969102
3123	HLA-DRB1	major histocompatibility complex, class II, DR beta 1	Up	9.29667	79.2533	3.09169	0.97008
1028	CDKN1C	cyclin-dependent kinase inhibitor 1C (p57, Kip2)	Up	0.203333	1.73	3.08885	0.816011
94241	TP53INP1	tumor protein p53 inducible nuclear protein 1	Up	0.62	5.21333	3.07187	0.928197
2709	GJB5	gap junction protein, beta 5, 31.1kDa	Up	5.93667	49.5833	3.06213	0.968978
375775	PNPLA7	patatin-like phospholipase domain containing 7	Up	0.236667	1.97333	3.05971	0.834929
6405	SEMA3F	sema domain, immunoglobulin domain (Ig), short basic domain, secreted, (semaphorin) 3F	Up	1.07667	8.93333	3.05263	0.949522
1543	CYP1A1	cytochrome P450, family 1, subfamily A, polypeptide 1	Up	5.30333	43.8333	3.04706	0.968537
1050	CEBPA	CCAAT/enhancer binding protein (C/EBP), alpha	Up	1.84667	15.26	3.04676	0.960409
374918	IGFL1	IGF-like family member 1	Up	1.31667	10.8467	3.04229	0.954283
346653	FAM71F2	family with sequence similarity 71, member F2	Up	0.256667	2.11	3.03928	0.843533
644943	RASSF10	Ras association (RalGDS/AF-6) domain family (N-terminal) member 10	Up	0.296667	2.41667	3.0261	0.861614
51195	RAPGEFL1	Rap guanine nucleotide exchange factor (GEF)-like 1	Up	4.73667	38.49	3.02254	0.968017
8722	CTSF	cathepsin F	Up	3.26	26.4133	3.01832	0.965963
375791	C9orf169	chromosome 9 open reading frame 169	Up	1.77	14.3367	3.01789	0.959413
5017	OVOL1	ovo-like 1(Drosophila)	Up	1.85333	14.9633	3.01324	0.960048
9333	TGM5	transglutaminase 5	Up	0.26	2.09333	3.00922	0.841973
6317	SERPINB3	serpin peptidase inhibitor, clade B (ovalbumin), member 3	Up	12.2133	98.3267	3.00913	0.97045
338376	IFNE	interferon, epsilon	Up	1.55333	12.5033	3.00887	0.956963
2086	ERV3-1	endogenous retrovirus group 3, member 1	Up	6.70333	53.7567	3.00349	0.969075
54809	SAMD9	sterile alpha motif domain containing 9	Up	12.1267	96.9133	2.99851	0.970389
731656	LOC731656	uncharacterized LOC731656	Up	0.32	2.54	2.98868	0.863447
285598	ARL10	ADP-ribosylation factor-like 10	Up	0.22	1.73333	2.97797	0.809875
266977	GPR110	G protein-coupled receptor 110	Up	19.2333	151.367	2.97637	0.96718
9022	CLIC3	chloride intracellular channel 3	Up	1.56667	12.3133	2.97445	0.952687
7832	BTG2	BTG family, member 2	Up	3.97667	31.23	2.9733	0.962992
643008	SMIM5	small integral membrane protein 5	Up	0.21	1.64333	2.96816	0.801465
3122	HLA-DRA	major histocompatibility complex, class II, DR alpha	Up	29.5233	230.62	2.96559	0.967735
353091	RAET1G	retinoic acid early transcript 1G	Up	1.96333	15.3233	2.96435	0.956363
4322	MMP13	matrix metallopeptidase 13 (collagenase 3)	Up	3.33333	26.0133	2.96421	0.961934
79173	C19orf57	chromosome 19 open reading frame 57	Up	0.236667	1.84667	2.964	0.819766
348938	NIPAL4	NIPA-like domain containing 4	Up	1.40333	10.93	2.96136	0.950316
4599	MX1	myxovirus (influenza virus) resistance 1, interferon-inducible protein p78 (mouse)	Up	13.9933	108.72	2.95781	0.966624
100131726	LOC100131726	HCC-related HCC-C11_v3	Up	1.25333	9.69	2.95073	0.947398
1672	DEFB1	defensin, beta 1	Up	0.443333	3.42333	2.94894	0.893887
3934	LCN2	lipocalin 2	Up	217.687	1680.87	2.94888	0.968097
100130519	TMEM221	transmembrane protein 221	Up	0.346667	2.67667	2.94882	0.869213
79047	KCTD15	potassium channel tetramerisation domain containing 15	Up	0.243333	1.86333	2.93688	0.820604
100506696	KDM5B-AS1	KDM5B antisense RNA 1 (head to head)	Up	0.33	2.51333	2.92906	0.861014
4939	OAS2	2'-5'-oligoadenylate synthetase 2, 69/71kDa	Up	8.45667	64.4067	2.92905	0.965575
684	BST2	bone marrow stromal cell antigen 2	Up	41.5133	315.807	2.92739	0.967885
9066	SYT7	synaptotagmin VII	Up	1.73	13.1567	2.92695	0.953762
122622	ADSSL1	adenylosuccinate synthase like 1	Up	0.46	3.49333	2.9249	0.895509
100288432	LOC100288432	uncharacterized LOC100288432	Up	0.323333	2.45333	2.92365	0.858167
1949	EFNB3	ephrin-B3	Up	0.333333	2.52667	2.9222	0.861543
80726	KIAA1683	KIAA1683	Up	0.23	1.74333	2.92214	0.809805
6066	RNU2-1	RNA, U2 small nuclear 1	Up	0.593333	4.49333	2.92087	0.914101
92558	CCDC64	coiled-coil domain containing 64	Up	1.78667	13.51	2.91869	0.954177
7433	VIPR1	vasoactive intestinal peptide receptor 1	Up	1.07667	8.03667	2.90003	0.941712
10346	TRIM22	tripartite motif containing 22	Up	3.14667	23.4667	2.89872	0.960903
10161	LPAR6	lysophosphatidic acid receptor 6	Up	1.11333	8.28667	2.89591	0.942699
100271927	RASA4B	RAS p21 protein activator 4B	Up	1.28333	9.48667	2.88601	0.94649
7051	TGM1	transglutaminase 1 (K polypeptide epidermal type I, protein-glutamine-gamma-glutamyltransferase)	Up	0.656667	4.80333	2.8708	0.91806
147645	VSIG10L	V-set and immunoglobulin domain containing 10 like	Up	0.586667	4.26667	2.8625	0.910099
29841	GRHL1	grainyhead-like 1 (Drosophila)	Up	5.4	39.1267	2.85712	0.963856
57658	CALCOCO1	calcium binding and coiled-coil domain 1	Up	9.65667	69.7633	2.85287	0.965496
2752	GLUL	glutamate-ammonia ligase	Up	46.9133	338.26	2.85006	0.967691
6318	SERPINB4	serpin peptidase inhibitor, clade B (ovalbumin), member 4	Up	8.89667	63.8333	2.84297	0.965328
284129	SLC26A11	solute carrier family 26, member 11	Up	0.416667	2.96333	2.83026	0.878531
1999	ELF3	E74-like factor 3 (ets domain transcription factor, epithelial-specific )	Up	17.0867	121.087	2.8251	0.966492
22925	PLA2R1	phospholipase A2 receptor 1, 180kDa	Up	0.676667	4.79333	2.82451	0.917522
30817	EMR2	egf-like module containing, mucin-like, hormone receptor-like 2	Up	0.283333	2.00333	2.82183	0.828978
81606	LBH	limb bud and heart development	Up	0.346667	2.44667	2.8192	0.856122
8638	OASL	2'-5'-oligoadenylate synthetase-like	Up	3.30667	23.32	2.81812	0.960595
3434	IFIT1	interferon-induced protein with tetratricopeptide repeats 1	Up	5.83	41.0967	2.81745	0.963989
84283	TMEM79	transmembrane protein 79	Up	3.91333	27.5667	2.81645	0.961855
79815	NIPAL2	NIPA-like domain containing 2	Up	1.15667	8.08	2.80438	0.936519
5099	PCDH7	protocadherin 7	Up	1.50333	10.47	2.80002	0.943845
7483	WNT9A	wingless-type MMTV integration site family, member 9A	Up	0.34	2.36667	2.79925	0.84698
200315	APOBEC3A	apolipoprotein B mRNA editing enzyme, catalytic polypeptide-like 3A	Up	0.966667	6.69667	2.79235	0.929343
7059	THBS3	thrombospondin 3	Up	1.16667	8.07333	2.79077	0.936466
10451	VAV3	vav 3 guanine nucleotide exchange factor	Up	2.16333	14.9567	2.78946	0.950607
195814	SDR16C5	short chain dehydrogenase/reductase family 16C, member 5	Up	0.606667	4.18333	2.78568	0.903276
25818	KLK5	kallikrein-related peptidase 5	Up	33.5467	230.823	2.78255	0.96256
55806	HR	hair growth associated	Up	1.44	9.89667	2.78087	0.942311
56123	PCDHB13	protocadherin beta 13	Up	0.4	2.74	2.7761	0.864576
4008	LMO7	LIM domain 7	Up	3.48	23.8033	2.774	0.955861
91894	C11orf52	chromosome 11 open reading frame 52	Up	0.51	3.47333	2.76775	0.888078
440335	LOC440335	uncharacterized LOC440335	Up	1.09333	7.44	2.76657	0.933399
8329	HIST1H2AI	histone cluster 1, H2ai	Up	0.783333	5.31333	2.76192	0.918253
256987	SERINC5	serine incorporator 5	Up	4.99333	33.64	2.7521	0.957985
85236	HIST1H2BK	histone cluster 1, H2bk	Up	23.8467	160.393	2.74975	0.961934
688	KLF5	Kruppel-like factor 5 (intestinal)	Up	21.6433	145.453	2.74856	0.961855
168544	ZNF467	zinc finger protein 467	Up	0.263333	1.76333	2.74334	0.803599
3772	KCNJ15	potassium inwardly-rectifying channel, subfamily J, member 15	Up	5.11667	34.0267	2.73339	0.958012
7538	ZFP36	ZFP36 ring finger protein	Up	8.35333	55.2367	2.7252	0.959819
55008	HERC6	HECT and RLD domain containing E3 ubiquitin protein ligase family member 6	Up	2.20333	14.5467	2.72293	0.949884
51351	ZNF117	zinc finger protein 117	Up	3.30667	21.71	2.71491	0.954723
337873	HIST2H2BC	histone cluster 2, H2bc (pseudogene)	Up	2.81667	18.4733	2.71338	0.953207
7113	TMPRSS2	transmembrane protease, serine 2	Up	1.04	6.79333	2.70754	0.929273
79644	SRD5A3	steroid 5 alpha-reductase 3	Up	2.67667	17.47	2.70637	0.952528
79092	CARD14	caspase recruitment domain family, member 14	Up	1.55	10.06	2.69829	0.942285
2564	GABRE	gamma-aminobutyric acid (GABA) A receptor, epsilon	Up	2.76	17.8967	2.69695	0.952766
57402	S100A14	S100 calcium binding protein A14	Up	37.1067	240.477	2.69615	0.962393
29113	C6orf15	chromosome 6 open reading frame 15	Up	0.52	3.35667	2.69045	0.884102
2069	EREG	epiregulin	Up	7.99333	51.29	2.68181	0.959457
4084	MXD1	MAX dimerization protein 1	Up	3.25	20.8367	2.68061	0.95408
3777	KCNK3	potassium channel, subfamily K, member 3	Up	0.746667	4.78	2.67847	0.910928
54	ACP5	acid phosphatase 5, tartrate resistant	Up	7.71333	49.2533	2.6748	0.959307
29760	BLNK	B-cell linker	Up	0.456667	2.91333	2.67346	0.869583
10677	AVIL	advillin	Up	0.33	2.10333	2.67214	0.827894
440068	CARD17	caspase recruitment domain family, member 17	Up	0.526667	3.34667	2.66776	0.883379
83786	FRMD8	FERM domain containing 8	Up	29.0967	184.743	2.6666	0.96189
1839	HBEGF	heparin-binding EGF-like growth factor	Up	33.0067	208.613	2.66	0.962067
3726	JUNB	jun B proto-oncogene	Up	32.88	207.777	2.65975	0.962067
710	SERPING1	serpin peptidase inhibitor, clade G (C1 inhibitor), member 1	Up	2.45333	15.4967	2.65914	0.95051
115399	LRRC56	leucine rich repeat containing 56	Up	0.75	4.72	2.65382	0.909826
100131213	ZNF503-AS2	ZNF503 antisense RNA 2	Up	0.593333	3.69333	2.63801	0.891992
1475	CSTA	cystatin A (stefin A)	Up	79.0867	489.83	2.63077	0.962384
10023	FRAT1	frequently rearranged in advanced T-cell lymphomas	Up	0.303333	1.87667	2.6292	0.810351
2525	FUT3	fucosyltransferase 3 (galactoside 3(4)-L-fucosyltransferase, Lewis blood group)	Up	4.83	29.8533	2.6278	0.956848
1830	DSG3	desmoglein 3	Up	7.85667	48.3733	2.62222	0.959061
57161	PELI2	pellino E3 ubiquitin protein ligase family member 2	Up	0.65	3.99667	2.62029	0.89818
55640	FLVCR2	feline leukemia virus subgroup C cellular receptor family, member 2	Up	0.973333	5.94667	2.61108	0.922503
84858	ZNF503	zinc finger protein 503	Up	2.28333	13.9433	2.61036	0.948438
9314	KLF4	Kruppel-like factor 4 (gut)	Up	6.43667	39.2833	2.60953	0.958258
3880	KRT19	keratin 19	Up	0.303333	1.85	2.60855	0.808412
56122	PCDHB14	protocadherin beta 14	Up	0.45	2.73667	2.60442	0.861622
11094	CACFD1	calcium channel flower domain containing 1	Up	2.24667	13.6533	2.6034	0.948032
4157	MC1R	melanocortin 1 receptor (alpha melanocyte stimulating hormone receptor)	Up	1.16	6.99667	2.59254	0.929546
338382	RAB7B	RAB7B, member RAS oncogene family	Up	0.356667	2.14667	2.58945	0.829454
8357	HIST1H3H	histone cluster 1, H3h	Up	1.22333	7.36	2.58889	0.93153
255394	TCP11L2	t-complex 11, testis-specific-like 2	Up	2.81	16.8833	2.58696	0.951515
28983	TMPRSS11E	transmembrane protease, serine 11E	Up	0.61	3.64667	2.5797	0.890202
113146	AHNAK2	transmembrane protease, serine 11E	Up	2.14333	12.7733	2.57521	0.946719
54843	SYTL2	synaptotagmin-like 2	Up	2.77333	16.5267	2.5751	0.951162
8608	RDH16	retinol dehydrogenase 16 (all-trans)	Up	0.34	2.01333	2.56598	0.812996
6367	CCL22	chemokine (C-C motif) ligand 22	Up	0.356667	2.10667	2.56231	0.819881
6041	RNASEL	ribonuclease L (2',5'-oligoisoadenylate synthetase-dependent)	Up	2.61	15.3567	2.55674	0.943633
100128770	LOC100128770	uncharacterized LOC100128770	Up	0.63	3.70667	2.5567	0.885195
91947	ARRDC4	arrestin domain containing 4	Up	12.82	75.3633	2.55547	0.953824
629	CFB	complement factor B	Up	61.34	359.453	2.5509	0.955905
54800	KLHL24	kelch-like family member 24	Up	2.54667	14.9033	2.54895	0.943166
22807	IKZF2	IKAROS family zinc finger 2 (Helios)	Up	1.06333	6.22	2.54832	0.917874
58528	RRAGD	Ras-related GTP binding D	Up	2.07333	12.08	2.5426	0.939217
115361	GBP4	guanylate binding protein 4	Up	1.36	7.91667	2.54129	0.92766
441733	PRKXP1	protein kinase, X-linked, pseudogene 1	Up	0.673333	3.90333	2.53531	0.88873
1075	CTSC	cathepsin C	Up	100.71	581.3	2.52908	0.955861
7108	TM7SF2	transmembrane 7 superfamily member 2	Up	3.60333	20.7567	2.52617	0.947248
9445	ITM2B	integral membrane protein 2B	Up	124.73	718.363	2.52591	0.955887
162993	ZNF846	zinc finger protein 846	Up	0.6	3.45333	2.52496	0.877684
376267	RAB15	RAB15, member RAS oncogene family	Up	0.993333	5.71333	2.52398	0.913475
6277	S100A6	S100 calcium binding protein A6	Up	474.807	2729.33	2.52313	0.955922
153222	CREBRF	CREB3 regulatory factor	Up	1.03	5.92	2.52295	0.915194
10044	SH2D3C	SH2 domain containing 3C	Up	0.61	3.50333	2.52185	0.878945
643338	C15orf62	chromosome 15 open reading frame 62	Up	1.02667	5.89	2.5203	0.914895
94025	MUC16	mucin 16, cell surface associated	Up	0.953333	5.45	2.5152	0.910822
5753	PTK6	protein tyrosine kinase 6	Up	1.95	11.1467	2.51507	0.937304
64065	PERP	PERP, TP53 apoptosis effector	Up	84.7433	484.347	2.51487	0.955799
56971	CEACAM19	carcinoembryonic antigen-related cell adhesion molecule 19	Up	1.83667	10.49	2.51385	0.935805
79661	NEIL1	nei endonuclease VIII-like 1 (E. coli)	Up	0.353333	2.01667	2.51287	0.81207
8843	HCAR3	hydroxycarboxylic acid receptor 3	Up	0.616667	3.51667	2.51165	0.879183
1471	CST3	cystatin C	Up	96.98	552.327	2.50976	0.955799
9985	REC8	REC8 homolog (yeast)	Up	0.546667	3.10667	2.50663	0.866991
4005	LMO2	LIM domain only 2 (rhombotin-like 1)	Up	0.853333	4.84333	2.50482	0.903417
11202	KLK8	kallikrein-related peptidase 8	Up	6.81667	38.6333	2.50271	0.951497
340267	COL28A1	collagen, type XXVIII, alpha 1	Up	0.623333	3.52333	2.49887	0.879157
340485	ACER2	alkaline ceramidase 2	Up	1.53	8.63667	2.49694	0.930357
23650	TRIM29	tripartite motif containing 29	Up	20.1433	113.623	2.49588	0.954335
64420	SUSD1	sushi domain containing 1	Up	2.63	14.8133	2.49376	0.942558
83719	YPEL3	yippee-like 3 (Drosophila)	Up	4.85	27.1433	2.48454	0.949346
389337	ARHGEF37	Rho guanine nucleotide exchange factor (GEF) 37	Up	0.843333	4.71333	2.48257	0.901222
1026	CDKN1A	cyclin-dependent kinase inhibitor 1A (p21, Cip1)	Up	22.03	122.957	2.48061	0.954291
100379251	NPPA-AS1	NPPA antisense RNA 1	Up	0.926667	5.17	2.48004	0.907111
728461	CSAG2	CSAG family, member 2	Up	0.41	2.28667	2.47955	0.829375
2634	GBP2	guanylate binding protein 2, interferon-inducible	Up	12.8	70.9533	2.47073	0.953234
64218	SEMA4A	sema domain, immunoglobulin domain (Ig), transmembrane domain (TM) and short cytoplasmic domain, (semaphorin) 4A	Up	3.19	17.6733	2.46995	0.945132
4854	NOTCH3	notch 3	Up	6.72333	37.1967	2.46792	0.951144
130367	SGPP2	sphingosine-1-phosphate phosphatase 2	Up	10.7933	59.6167	2.46558	0.952854
64108	RTP4	receptor (chemosensory) transporter protein 4	Up	3.50333	19.2767	2.46006	0.946111
58480	RHOU	ras homolog family member U	Up	1.04	5.63667	2.43826	0.911748
56128	PCDHB8	protocadherin beta 8	Up	0.766667	4.14333	2.43412	0.891763
340061	TMEM173	transmembrane protein 173	Up	3.29667	17.8	2.4328	0.944929
5818	PVRL1	poliovirus receptor-related 1 (herpesvirus entry mediator C)	Up	11.4967	61.8667	2.42795	0.95274
8416	ANXA9	annexin A9	Up	1.33333	7.16	2.42492	0.922406
2517	FUCA1	fucosidase, alpha-L- 1, tissue	Up	4.7	25.06	2.41465	0.948147
8000	PSCA	prostate stem cell antigen	Up	1.37333	7.31667	2.4135	0.923093
1152	CKB	creatine kinase, brain	Up	0.496667	2.64	2.41019	0.845887
2049	EPHB3	EPH receptor B3	Up	3.07333	16.3033	2.40729	0.943307
29943	PADI1	peptidyl arginine deiminase, type I	Up	0.45	2.38	2.40296	0.832381
8970	HIST1H2BJ	histone cluster 1, H2bj	Up	0.886667	4.68667	2.4021	0.899423
378938	MALAT1	metastasis associated lung adenocarcinoma transcript 1 (non-protein coding)	Up	29.04	152.87	2.39619	0.954194
201895	SMIM14	small integral membrane protein 14	Up	4.85667	25.56	2.39585	0.948253
1509	CTSD	cathepsin D	Up	146.883	771.77	2.3935	0.95512
639	PRDM1	PR domain containing 1, with ZNF domain	Up	0.816667	4.28	2.38979	0.8932
219285	SAMD9L	sterile alpha motif domain containing 9-like	Up	3.46333	18.0933	2.38523	0.944744
730091	LOC730091	uncharacterized LOC730091	Up	2.08333	10.8767	2.38427	0.935444
79095	C9orf16	chromosome 9 open reading frame 16	Up	31.8167	166.033	2.38362	0.95415
11093	ADAMTS13	ADAM metallopeptidase with thrombospondin type 1 motif, 13	Up	0.383333	2	2.38333	0.807636
100129480	LOC100129480	uncharacterized LOC100129480	Up	0.423333	2.20333	2.37982	0.821238
286676	ILDR1	immunoglobulin-like domain containing receptor 1	Up	0.626667	3.25	2.37467	0.868587
56103	PCDHGB2	protocadherin gamma subfamily B, 2	Up	0.923333	4.78667	2.3741	0.900411
4128	MAOA	monoamine oxidase A	Up	3.99333	20.6167	2.36815	0.946093
27076	LYPD3	LY6/PLAUR domain containing 3	Up	18.7167	96.5367	2.36675	0.953189
3958	LGALS3	lectin, galactoside-binding, soluble, 3	Up	41.3633	213.147	2.36542	0.954485
93145	OLFM2	olfactomedin 2	Up	1.80667	9.30333	2.36442	0.931036
100131193	KIAA1984-AS1	KIAA1984 antisense RNA 1	Up	0.533333	2.74	2.36107	0.849721
79781	IQCA1	IQ motif containing with AAA domain 1	Up	1.09333	5.61333	2.36012	0.910205
79899	PRR5L	proline rich 5 like	Up	0.493333	2.52333	2.3547	0.838975
100008587	RNA5-8S5	RNA, 5.8S ribosomal 5	Up	16.6067	84.75	2.35145	0.952837
163259	DENND2C	DENN/MADD domain containing 2C	Up	1.56333	7.94667	2.34572	0.925553
9982	FGFBP1	fibroblast growth factor binding protein 1	Up	11.7167	59.4833	2.34392	0.951982
162514	TRPV3	transient receptor potential cation channel, subfamily V, member 3	Up	0.436667	2.21667	2.34379	0.821071
4035	LRP1	low density lipoprotein receptor-related protein 1	Up	5.52667	28.02	2.34198	0.948658
3397	ID1	inhibitor of DNA binding 1, dominant negative helix-loop-helix protein	Up	37.9267	191.97	2.3396	0.954203
10900	RUNDC3A	RUN domain containing 3A	Up	0.386667	1.95667	2.33924	0.802832
386593	CHKB-CPT1B	CHKB-CPT1B readthrough (non-protein coding)	Up	0.396667	1.99667	2.33159	0.805688
80352	RNF39	ring finger protein 39	Up	0.963333	4.84	2.3289	0.900614
100820829	MYZAP	myocardial zonula adherens protein	Up	1.97333	9.90333	2.32728	0.932517
29988	SLC2A8	solute carrier family 2 (facilitated glucose transporter), member 8	Up	5.48333	27.4567	2.32403	0.948464
90427	BMF	Bcl2 modifying factor	Up	1.95667	9.75667	2.31799	0.932111
145788	FLJ27352	uncharacterized LOC145788	Up	0.52	2.59	2.31637	0.84132
1952	CELSR2	cadherin, EGF LAG seven-pass G-type receptor 2	Up	4.95333	24.5767	2.31082	0.940045
2696	GIPR	gastric inhibitory polypeptide receptor	Up	0.716667	3.55333	2.3098	0.86893
3965	LGALS9	lectin, galactoside-binding, soluble, 9	Up	2.64667	13.0733	2.30438	0.931265
23542	MAPK8IP2	mitogen-activated protein kinase 8 interacting protein 2	Up	0.913333	4.48667	2.29643	0.887602
100874366	HOXC-AS5	HOXC cluster antisense RNA 5	Up	0.48	2.35667	2.29564	0.821133
7096	TLR1	toll-like receptor 1	Up	0.533333	2.61667	2.29462	0.834426
51477	ISYNA1	inositol-3-phosphate synthase 1	Up	6.89333	33.7133	2.29005	0.942161
157506	RDH10	retinol dehydrogenase 10 (all-trans)	Up	3.6	17.6	2.28951	0.936413
7100	TLR5	toll-like receptor 5	Up	0.423333	2.05333	2.2781	0.800866
29964	PRICKLE4	prickle homolog 4 (Drosophila)	Up	1.15667	5.60333	2.27631	0.901522
124935	SLC43A2	solute carrier family 43, member 2	Up	2.30667	11.1567	2.27402	0.927783
1992	SERPINB1	serpin peptidase inhibitor, clade B (ovalbumin), member 1	Up	39.1667	189.013	2.27079	0.94649
10156	RASA4	RAS p21 protein activator 4	Up	1.62	7.81667	2.27056	0.916755
286343	LURAP1L	leucine rich adaptor protein 1-like	Up	1.92333	9.27333	2.26948	0.922732
968	CD68	CD68 molecule	Up	13.8267	66.5433	2.26684	0.944656
128312	HIST3H2BB	histone cluster 3, H2bb	Up	0.476667	2.29333	2.26639	0.816487
56413	LTB4R2	leukotriene B4 receptor 2	Up	1.1	5.28667	2.26485	0.898013
9636	ISG15	ISG15 ubiquitin-like modifier	Up	80.8233	388.06	2.26344	0.94708
79957	PAQR6	progestin and adipoQ receptor family member VI	Up	1.37333	6.57	2.25821	0.909385
144110	TMEM86A	transmembrane protein 86A	Up	0.81	3.87333	2.25758	0.875736
7439	BEST1	bestrophin 1	Up	1.01333	4.83333	2.25391	0.89171
483	ATP1B3	ATPase, Na+/K+ transporting, beta 3 polypeptide	Up	113.873	542.78	2.25294	0.947001
100505839	SH3PXD2A-AS1	SH3PXD2A antisense RNA 1	Up	0.923333	4.39333	2.25039	0.885266
200879	LIPH	lipase, member H	Up	2.91667	13.8667	2.24923	0.931979
8681	JMJD7-PLA2G4B	JMJD7-PLA2G4B readthrough	Up	0.513333	2.44	2.24891	0.82428
84674	CARD6	caspase recruitment domain family, member 6	Up	4.62333	21.88	2.24261	0.938291
8764	TNFRSF14	tumor necrosis factor receptor superfamily, member 14	Up	2.42333	11.4567	2.24112	0.927942
57216	VANGL2	VANGL planar cell polarity protein 2	Up	4.20333	19.8467	2.23929	0.937357
574407	C1orf145	chromosome 1 open reading frame 145	Up	0.443333	2.08667	2.23474	0.801377
80853	JHDM1D	jumonji C domain containing histone demethylase 1 homolog D (S. cerevisiae)	Up	1.36667	6.43	2.23416	0.907807
84951	TNS4	tensin 4	Up	9.35	43.96	2.23315	0.94299
5027	P2RX7	purinergic receptor P2X, ligand-gated ion channel, 7	Up	0.52	2.43667	2.22833	0.823389
604	BCL6	B-cell CLL/lymphoma 6	Up	5.4	25.25	2.22525	0.939614
9619	ABCG1	ATP-binding cassette, sub-family G (WHITE), member 1	Up	1.28667	6.01333	2.22453	0.904501
28951	TRIB2	tribbles homolog 2 (Drosophila)	Up	6.68333	31.1567	2.2209	0.94113
57636	ARHGAP23	Rho GTPase activating protein 23	Up	6.93333	32.28	2.21902	0.941394
1241	LTB4R	leukotriene B4 receptor	Up	1.65667	7.67	2.21094	0.914939
57823	SLAMF7	SLAM family member 7	Up	2.31333	10.6967	2.20912	0.925738
56104	PCDHGB1	protocadherin gamma subfamily B, 1	Up	0.563333	2.60333	2.2083	0.831209
3115	HLA-DPB1	major histocompatibility complex, class II, DP beta 1	Up	1.51667	6.99667	2.20576	0.911166
23114	NFASC	neurofascin	Up	0.706667	3.25667	2.20429	0.857312
7078	TIMP3	TIMP metallopeptidase inhibitor 3	Up	2.95	13.59	2.20376	0.930948
80723	SLC35G2	solute carrier family 35, member G2	Up	1.07667	4.95667	2.2028	0.892318
57597	BAHCC1	BAH domain and coiled-coil containing 1	Up	0.846667	3.89667	2.20237	0.874775
26959	HBP1	HMG-box transcription factor 1	Up	11.1733	51.39	2.20143	0.943166
25861	DFNB31	deafness, autosomal recessive 31	Up	1.39333	6.37333	2.19351	0.906723
10628	TXNIP	thioredoxin interacting protein	Up	123.233	562.997	2.19173	0.946446
6002	RGS12	regulator of G-protein signaling 12	Up	2.05667	9.37	2.18774	0.921815
1363	CPE	carboxypeptidase E	Up	2.46333	11.2033	2.18524	0.926681
57447	NDRG2	NDRG family member 2	Up	66.4333	301.177	2.18063	0.946199
7915	ALDH5A1	aldehyde dehydrogenase 5 family, member A1	Up	1.89667	8.55	2.17246	0.918659
8718	TNFRSF25	tumor necrosis factor receptor superfamily, member 25	Up	3.37667	15.2167	2.17198	0.932729
80235	PIGZ	phosphatidylinositol glycan anchor biosynthesis, class Z	Up	0.47	2.11667	2.17106	0.801853
55601	DDX60	DEAD (Asp-Glu-Ala-Asp) box polypeptide 60	Up	2.56	11.51	2.16867	0.927316
63027	SLC22A23	solute carrier family 22, member 23	Up	4.42667	19.8633	2.16582	0.93674
196	AHR	aryl hydrocarbon receptor	Up	20.48	91.84	2.16491	0.944057
828	CAPS	calcyphosine	Up	0.61	2.73	2.16202	0.835634
83882	TSPAN10	tetraspanin 10	Up	0.99	4.43	2.16181	0.883661
154064	RAET1L	retinoic acid early transcript 1L	Up	1.37	6.11333	2.15778	0.903805
54961	SSH3	slingshot protein phosphatase 3	Up	20.5967	91.87	2.15718	0.944048
7498	XDH	xanthine dehydrogenase	Up	10.1833	45.36	2.15521	0.942205
54943	DNAJC28	DnaJ (Hsp40) homolog, subfamily C, member 28	Up	0.786667	3.50333	2.1549	0.863253
55231	CCDC87	coiled-coil domain containing 87	Up	1.18333	5.26333	2.15312	0.895104
57089	ENTPD7	ectonucleoside triphosphate diphosphohydrolase 7	Up	3.77333	16.7467	2.14996	0.933857
79132	DHX58	DEXH (Asp-Glu-X-His) box polypeptide 58	Up	2.43	10.7767	2.14888	0.92505
3398	ID2	inhibitor of DNA binding 2, dominant negative helix-loop-helix protein	Up	0.543333	2.40667	2.14713	0.81832
2196	FAT2	FAT tumor suppressor homolog 2 (Drosophila)	Up	19.23	85.17	2.14699	0.943863
1384	CRAT	carnitine O-acetyltransferase	Up	0.513333	2.27	2.14472	0.810563
1825	DSC3	desmocollin 3	Up	9.82333	43.32	2.14075	0.941888
283987	HID1	HID1 domain containing	Up	1.12667	4.96333	2.13925	0.891022
84985	FAM83A	family with sequence similarity 83, member A	Up	19.1567	84.1467	2.13506	0.943819
57020	C16orf62	chromosome 16 open reading frame 62	Up	0.96	4.21667	2.135	0.879333
2329	FMO4	flavin containing monooxygenase 4	Up	0.753333	3.28667	2.12526	0.855734
441461	LOC441461	uncharacterized LOC441461	Up	0.743333	3.24	2.12391	0.854596
4060	LUM	lumican	Up	0.8	3.48	2.12102	0.861675
79605	PGBD5	piggyBac transposable element derived 5	Up	0.92	4	2.12029	0.874916
259173	ALS2CL	ALS2 C-terminal like	Up	4.35	18.8433	2.11497	0.934924
132014	IL17RE	interleukin 17 receptor E	Up	0.776667	3.35667	2.11166	0.857444
4833	NME4	NME/NM23 nucleoside diphosphate kinase 4	Up	3.61	15.56	2.10777	0.931953
2934	GSN	gelsolin	Up	29.09	125.183	2.10545	0.943968
6303	SAT1	spermidine/spermine N1-acetyltransferase 1	Up	99.8133	428.813	2.10305	0.9453
64788	LMF1	lipase maturation factor 1	Up	1.81333	7.78	2.10113	0.913528
9368	SLC9A3R1	solute carrier family 9, subfamily A (NHE3, cation proton antiporter 3), member 3 regulator 1	Up	22.7933	97.77	2.10078	0.943536
399665	FAM102A	family with sequence similarity 102, member A	Up	19.3667	83.0567	2.10052	0.943246
2686	GGT7	gamma-glutamyltransferase 7	Up	2.78667	11.9067	2.09516	0.926619
219855	SLC37A2	solute carrier family 37 (glycerol-3-phosphate transporter), member 2	Up	3.30333	14.08	2.09165	0.930005
3306	HSPA2	heat shock 70kDa protein 2	Up	11.8867	50.63	2.09065	0.941844
5790	PTPRCAP	protein tyrosine phosphatase, receptor type, C-associated protein	Up	0.596667	2.53	2.08414	0.822393
135250	RAET1E	retinoic acid early transcript 1E	Up	0.926667	3.92667	2.08318	0.871628
284207	METRNL	meteorin, glial cell differentiation regulator-like	Up	3.85	16.2833	2.08047	0.932385
339894	LOC339894	uncharacterized LOC339894	Up	1.44667	6.09667	2.07529	0.901989
22996	TTC39A	tetratricopeptide repeat domain 39A	Up	2.18333	9.18	2.07196	0.919135
6448	SGSH	N-sulfoglucosamine sulfohydrolase	Up	1.90667	8.00667	2.07015	0.914022
10561	IFI44	interferon-induced protein 44	Up	13.4433	56.4233	2.0694	0.941976
231	AKR1B1	aldo-keto reductase family 1, member B1 (aldose reductase)	Up	182.173	764.33	2.06888	0.945097
35	ACADS	acyl-CoA dehydrogenase, C-2 to C-3 short chain	Up	1.03667	4.34667	2.06796	0.879853
100463488	MTRNR2L10	MT-RNR2-like 10	Up	3.88	16.22	2.06365	0.932085
51162	EGFL7	EGF-like-domain, multiple 7	Up	4.92667	20.5433	2.05999	0.935382
3315	HSPB1	heat shock 27kDa protein 1	Up	277.54	1152.31	2.05377	0.944841
5287	PIK3C2B	phosphatidylinositol-4-phosphate 3-kinase, catalytic subunit type 2 beta	Up	2.02667	8.41	2.053	0.915494
83666	PARP9	poly (ADP-ribose) polymerase family, member 9	Up	18.4933	76.6867	2.05197	0.94247
90246	LOC90246	uncharacterized LOC90246	Up	1.17	4.84667	2.05048	0.887082
3579	CXCR2	chemokine (C-X-C motif) receptor 2	Up	0.776667	3.21333	2.0487	0.851053
401934	RNF223	ring finger protein 223	Up	1.06333	4.39667	2.04782	0.880038
7849	PAX8	paired box 8	Up	1.09667	4.51667	2.04213	0.881951
146880	LOC146880	Rho GTPase activating protein 27 pseudogene	Up	2.99333	12.3033	2.03922	0.926461
84645	C22orf23	chromosome 22 open reading frame 23	Up	3.33333	13.6833	2.03738	0.928576
1832	DSP	desmoplakin	Up	46.72	191.31	2.0338	0.943819
54664	TMEM106B	transmembrane protein 106B	Up	13.2133	53.77	2.02481	0.941218
9605	VPS9D1	VPS9 domain containing 1	Up	2.21667	9.01	2.02314	0.917636
1824	DSC2	desmocollin 2	Up	4.28667	17.3933	2.02061	0.932588
200197	TMEM51-AS1	TMEM51 antisense RNA 1	Up	0.75	3.04	2.01911	0.843859
6272	SORT1	sortilin 1	Up	4.7	19.0333	2.0178	0.933936
7107	GPR137B	G protein-coupled receptor 137B	Up	6.21	25.0533	2.01234	0.936784
140738	TMEM37	transmembrane protein 37	Up	0.763333	3.07667	2.01098	0.844714
54762	GRAMD1C	GRAM domain containing 1C	Up	2.55	10.27	2.00987	0.921506
8437	RASAL1	RAS protein activator like 1 (GAP1 like)	Up	2.15333	8.67	2.00946	0.916023
57121	LPAR5	lysophosphatidic acid receptor 5	Up	0.84	3.37333	2.00571	0.854447
219293	ATAD3C	ATPase family, AAA domain containing 3C	Up	0.626667	2.51333	2.00383	0.818955
57643	ZSWIM5	zinc finger, SWIM-type containing 5	Up	0.68	2.72667	2.00353	0.829869
89849	ATG16L2	autophagy related 16-like 2 (S. cerevisiae)	Up	0.783333	3.14	2.00307	0.847121
6818	SULT1A3	sulfotransferase family, cytosolic, 1A, phenol-preferring, member 3	Up	0.563333	2.25667	2.00213	0.803211
6364	CCL20	chemokine (C-C motif) ligand 20	Up	38.3933	153.73	2.00147	0.943395
79152	FA2H	fatty acid 2-hydroxylase	Up	0.7	2.8	2	0.832866
9001	HAP1	huntingtin-associated protein 1	Up	0.61	2.43667	1.99803	0.814521
51090	PLLP	plasmolipin	Up	1.18667	4.72667	1.99391	0.873797
100133445	LOC100133445	uncharacterized LOC100133445	Up	0.896667	3.57	1.99328	0.849757
117195	MRGPRX3	MAS-related GPR, member X3	Up	3.23667	12.8533	1.98956	0.916499
118788	PIK3AP1	phosphoinositide-3-kinase adaptor protein 1	Up	0.856667	3.39667	1.98731	0.844388
4524	MTHFR	methylenetetrahydrofolate reductase (NAD(P)H)	Up	1.98667	7.87333	1.98662	0.901601
1476	CSTB	cystatin B (stefin B)	Up	147.123	582.517	1.98527	0.934051
7580	ZNF32	zinc finger protein 32	Up	5.47	21.6233	1.98298	0.924865
810	CALML3	calmodulin-like 3	Up	33.49	132.197	1.98088	0.932711
2444	FRK	fyn-related kinase	Up	2.50333	9.85667	1.97725	0.909605
1520	CTSS	cathepsin S	Up	6.09333	23.9867	1.97693	0.925817
9743	ARHGAP32	Rho GTPase activating protein 32	Up	2.21	8.67667	1.97309	0.905162
256302	C17orf103	chromosome 17 open reading frame 103	Up	1.79667	7.05	1.9723	0.896682
9592	IER2	immediate early response 2	Up	28.9967	113.763	1.97208	0.932376
79800	ALS2CR8	amyotrophic lateral sclerosis 2 (juvenile) chromosome region, candidate 8	Up	0.63	2.47	1.97109	0.804868
2166	FAAH	fatty acid amide hydrolase	Up	1.99333	7.81	1.97014	0.901028
54869	EPS8L1	EPS8-like 1	Up	5.38333	21.0767	1.96908	0.924495
100134938	UPK3BL	uroplakin 3B-like	Up	18.28	71.5467	1.96862	0.931468
6505	SLC1A1	solute carrier family 1 (neuronal/epithelial high affinity glutamate transporter, system Xag), member 1	Up	1.07333	4.2	1.96829	0.864258
441478	NRARP	NOTCH-regulated ankyrin repeat protein	Up	5.21667	20.3667	1.96501	0.924036
84981	MIR22HG	MIR22 host gene (non-protein coding)	Up	8.47	33	1.96203	0.928197
23503	ZFYVE26	zinc finger, FYVE domain containing 26	Up	5.22333	20.35	1.96199	0.923931
100463482	MTRNR2L6	MT-RNR2-like 6	Up	19.27	75.04	1.9613	0.931433
140688	C20orf112	chromosome 20 open reading frame 112	Up	1.11	4.32	1.96047	0.866233
4582	MUC1	mucin 1, cell surface associated	Up	15.4467	60.0633	1.95919	0.930877
100462983	MTRNR2L3	MT-RNR2-like 3	Up	10.67	41.4267	1.957	0.929467
283	ANG	angiogenin, ribonuclease, RNase A family, 5	Up	6.98	27.1	1.95699	0.92676
160364	CLEC12A	C-type lectin domain family 12, member A	Up	0.66	2.56	1.95561	0.809143
100131096	LOC100131096	uncharacterized LOC100131096	Up	1.14	4.42	1.95501	0.868014
100133941	CD24	CD24 molecule	Up	9.07	34.9333	1.94543	0.928497
57561	ARRDC3	arrestin domain containing 3	Up	7.06	27.1867	1.94516	0.926716
21	ABCA3	ATP-binding cassette, sub-family A (ABC1), member 3	Up	0.666667	2.56667	1.94486	0.808914
1519	CTSO	cathepsin O	Up	1.71667	6.59333	1.9414	0.892918
3204	HOXA7	homeobox A7	Up	1.05	4.03	1.94039	0.859533
5029	P2RY2	purinergic receptor P2Y, G-protein coupled, 2	Up	4.41333	16.8367	1.93167	0.920731
23643	LY96	lymphocyte antigen 96	Up	1.33	5.07333	1.93151	0.876723
284252	KCTD1	potassium channel tetramerisation domain containing 1	Up	3.46	13.19	1.9306	0.91612
85352	KIAA1644	KIAA1644	Up	0.97	3.69667	1.93017	0.851132
3106	HLA-B	major histocompatibility complex, class I, B	Up	404.447	1541.22	1.93005	0.933496
100134229	LOC100134229	uncharacterized LOC100134229	Up	1.26	4.79	1.9266	0.873003
9881	TRANK1	tetratricopeptide repeat and ankyrin repeat containing 1	Up	1.90333	7.22667	1.9248	0.896523
642273	FAM110C	family with sequence similarity 110, member C	Up	3.52	13.3633	1.92463	0.916191
28984	RGCC	regulator of cell cycle	Up	0.833333	3.16333	1.92448	0.834488
84293	FAM213A	family with sequence similarity 213, member A	Up	13.0667	49.5833	1.92396	0.92959
3425	IDUA	iduronidase, alpha-L-	Up	1.45	5.5	1.92338	0.881933
646396	REREP3	arginine-glutamic acid dipeptide (RE) repeats pseudogene 3	Up	0.806667	3.05333	1.92034	0.830257
57537	SORCS2	sortilin-related VPS10 domain containing receptor 2	Up	0.73	2.75333	1.91521	0.816769
79315	OR7E91P	olfactory receptor, family 7, subfamily E, member 91 pseudogene	Up	0.9	3.39333	1.91471	0.841541
6604	SMARCD3	SWI/SNF related, matrix associated, actin dependent regulator of chromatin, subfamily d, member 3	Up	4	15.07	1.91361	0.918368
10924	SMPDL3A	sphingomyelin phosphodiesterase, acid-like 3A	Up	2.75333	10.3633	1.91224	0.909817
7442	TRPV1	transient receptor potential cation channel, subfamily V, member 1	Up	1.41	5.30333	1.9112	0.879174
1052	CEBPD	CCAAT/enhancer binding protein (C/EBP), delta	Up	9.53667	35.8633	1.91095	0.927977
83982	IFI27L2	interferon, alpha-inducible protein 27-like 2	Up	14.1233	53.0767	1.91	0.929767
9644	SH3PXD2A	SH3 and PX domains 2A	Up	6.10667	22.9	1.90689	0.924416
84440	RAB11FIP4	RAB11 family interacting protein 4 (class II)	Up	1.99	7.45667	1.90576	0.89774
100289635	ZNF605	zinc finger protein 605	Up	1.48333	5.54667	1.90278	0.881854
51129	ANGPTL4	angiopoietin-like 4	Up	1.68333	6.29333	1.9025	0.889427
80315	CPEB4	cytoplasmic polyadenylation element binding protein 4	Up	3.69	13.7767	1.90053	0.916332
6655	SOS2	son of sevenless homolog 2 (Drosophila)	Up	5.31333	19.8067	1.8983	0.922503
646471	LOC646471	uncharacterized LOC646471	Up	1.15	4.28667	1.89822	0.863482
79413	ZBED2	zinc finger, BED-type containing 2	Up	4.82333	17.9667	1.89722	0.921039
54795	TRPM4	transient receptor potential cation channel, subfamily M, member 4	Up	2.68	9.97667	1.89632	0.908274
100289019	LOC100289019	uncharacterized LOC100289019	Up	1.72667	6.42667	1.89608	0.890396
100507567	RAB11B-AS1	RAB11B antisense RNA 1	Up	1.49	5.53667	1.89371	0.881616
89866	SEC16B	SEC16 homolog B (S. cerevisiae)	Up	1.19	4.42	1.89308	0.86573
135112	NCOA7	nuclear receptor coactivator 7	Up	16.8933	62.58	1.88925	0.929961
54103	GSAP	gamma-secretase activating protein	Up	2.01667	7.43333	1.88204	0.896885
146439	CCDC64B	coiled-coil domain containing 64B	Up	7.35333	27.0867	1.88111	0.925482
634	CEACAM1	carcinoembryonic antigen-related cell adhesion molecule 1 (biliary glycoprotein)	Up	1.85	6.81333	1.88084	0.892874
1326	MAP3K8	mitogen-activated protein kinase kinase kinase 8	Up	2.02333	7.42	1.87469	0.896682
10444	ZER1	zyg-11 related, cell cycle regulator	Up	9.18667	33.68	1.87428	0.927051
9315	NREP	neuronal regeneration related protein	Up	5.56667	20.4033	1.87392	0.922617
554202	MIR31HG	MIR31 host gene (non-protein coding)	Up	5.48667	20.11	1.87391	0.922388
3134	HLA-F	major histocompatibility complex, class I, F	Up	28.4933	104.413	1.87361	0.93093
100272228	LOC100272228	uncharacterized LOC100272228	Up	0.876667	3.21	1.87247	0.833994
1803	DPP4	dipeptidyl-peptidase 4	Up	0.94	3.44	1.87168	0.841664
30815	ST6GALNAC6	ST6 (alpha-N-acetyl-neuraminyl-2,3-beta-galactosyl-1,3)-N-acetylgalactosaminide alpha-2,6-sialyltransferase 6	Up	7.73667	28.2867	1.87034	0.925826
57579	FAM135A	family with sequence similarity 135, member A	Up	2.4	8.77	1.86954	0.90339
5268	SERPINB5	serpin peptidase inhibitor, clade B (ovalbumin), member 5	Up	23.6667	86.2833	1.86623	0.930551
3643	INSR	insulin receptor	Up	0.743333	2.71	1.86621	0.812872
23150	FRMD4B	FERM domain containing 4B	Up	1.19	4.33	1.86341	0.862839
10957	PNRC1	proline-rich nuclear receptor coactivator 1	Up	8.05	29.2233	1.86006	0.925694
100462977	MTRNR2L1	MT-RNR2-like 1	Up	20.15	73.0367	1.85784	0.929793
92815	HIST3H2A	histone cluster 3, H2a	Up	3.18	11.5233	1.85746	0.911386
3732	CD82	CD82 molecule	Up	71.8733	260.243	1.85633	0.931944
148932	MOB3C	MOB kinase activator 3C	Up	5.45667	19.7333	1.85454	0.92155
57326	PBXIP1	pre-B-cell leukemia homeobox interacting protein 1	Up	8.92333	32.2567	1.85394	0.926205
57577	KIAA1407	KIAA1407	Up	2.24333	8.08	1.84871	0.899388
25987	TSKU	tsukushi, small leucine rich proteoglycan	Up	19.8133	71.3433	1.84831	0.92959
3665	IRF7	interferon regulatory factor 7	Up	3.38333	12.17	1.84681	0.912603
25976	TIPARP	TCDD-inducible poly(ADP-ribose) polymerase	Up	50.1733	180.26	1.84509	0.931274
2549	GAB1	GRB2-associated binding protein 1	Up	1.05	3.77	1.84418	0.849334
6446	SGK1	serum/glucocorticoid regulated kinase 1	Up	39.2967	140.97	1.84291	0.930666
54453	RIN2	Ras and Rab interactor 2	Up	7.77667	27.8433	1.84011	0.924821
92565	FANK1	fibronectin type III and ankyrin repeat domains 1	Up	1.13	4.02333	1.83207	0.855011
138429	PIP5KL1	phosphatidylinositol-4-phosphate 5-kinase-like 1	Up	1.48333	5.26667	1.82805	0.875824
6282	S100A11	S100 calcium binding protein A11	Up	380.52	1351.06	1.82804	0.931882
221264	AKD1	adenylate kinase domain containing 1	Up	1.17	4.15333	1.82776	0.857744
5900	RALGDS	ral guanine nucleotide dissociation stimulator	Up	8.36333	29.6333	1.82507	0.925262
8942	KYNU	kynureninase	Up	95.99	339.323	1.8217	0.931547
121273	C12orf54	chromosome 12 open reading frame 54	Up	0.766667	2.70667	1.81985	0.809769
619383	SCARNA9	small Cajal body-specific RNA 9	Up	0.723333	2.55333	1.81965	0.801906
10608	MXD4	MAX dimerization protein 4	Up	1.62333	5.72	1.81706	0.881237
10307	APBB3	amyloid beta (A4) precursor protein-binding, family B, member 3	Up	2.39333	8.43	1.81651	0.900376
643641	ZNF862	zinc finger protein 862	Up	0.836667	2.94667	1.81636	0.820886
57449	PLEKHG5	pleckstrin homology domain containing, family G (with RhoGef domain) member 5	Up	5.8	20.4267	1.81633	0.921418
196264	MPZL3	myelin protein zero-like 3	Up	1.95	6.86667	1.81614	0.891489
3109	HLA-DMB	major histocompatibility complex, class II, DM beta	Up	5.79667	20.3833	1.81409	0.921321
100499467	LINC00673	long intergenic non-protein coding RNA 673	Up	8.43667	29.6	1.81085	0.925068
5896	RAG1	recombination activating gene 1	Up	4.61	16.1567	1.80929	0.917645
201229	LYRM9	LYR motif containing 9	Up	0.79	2.76667	1.80822	0.812485
3749	KCNC4	potassium voltage-gated channel, Shaw-related subfamily, member 4	Up	2.58333	9.04	1.80709	0.902782
4940	OAS3	2'-5'-oligoadenylate synthetase 3, 100kDa	Up	27.26	95.2333	1.80468	0.928762
51257	2016-03-02	membrane-associated ring finger (C3HC4) 2, E3 ubiquitin protein ligase	Up	4.89667	17.1	1.80412	0.917742
9649	RALGPS1	Ral GEF with PH domain and SH3 binding motif 1	Up	2.25667	7.86667	1.80156	0.896426
3136	HLA-H	major histocompatibility complex, class I, H (pseudogene)	Up	9.73	33.9	1.80077	0.925059
56204	FAM214A	family with sequence similarity 214, member A	Up	3.44333	11.98	1.79875	0.910487
6309	SC5D	sterol-C5-desaturase	Up	3.73	12.9667	1.79756	0.912373
54101	RIPK4	receptor-interacting serine-threonine kinase 4	Up	15.0233	52.21	1.79712	0.927228
345079	SOWAHB	sosondowah ankyrin repeat domain family member B	Up	1.04	3.61	1.79542	0.842475
1606	DGKA	diacylglycerol kinase, alpha 80kDa	Up	9.26	32.09	1.79304	0.924689
5783	PTPN13	protein tyrosine phosphatase, non-receptor type 13 (APO-1/CD95 (Fas)-associated phosphatase)	Up	3.46	11.99	1.79299	0.910452
100289511	LOC100289511	uncharacterized LOC100289511	Up	1.14	3.94667	1.7916	0.851247
53349	ZFYVE1	zinc finger, FYVE domain containing 1	Up	4.39333	15.18	1.78878	0.915512
387978	C14orf23	chromosome 14 open reading frame 23	Up	1.17667	4.05667	1.78559	0.853591
192683	SCAMP5	secretory carrier membrane protein 5	Up	1.73333	5.97333	1.78499	0.882207
9766	KIAA0247	KIAA0247	Up	10.41	35.7933	1.78172	0.925279
204962	SLC44A5	solute carrier family 44, member 5	Up	2.71667	9.33	1.78004	0.902729
10765	KDM5B	lysine (K)-specific demethylase 5B	Up	10.1667	34.9	1.77938	0.925068
7422	VEGFA	vascular endothelial growth factor A	Up	62.0167	212.863	1.7792	0.930013
128272	ARHGEF19	Rho guanine nucleotide exchange factor (GEF) 19	Up	5.51667	18.8767	1.77474	0.918941
64127	NOD2	nucleotide-binding oligomerization domain containing 2	Up	1.08	3.69	1.77259	0.843956
3696	ITGB8	integrin, beta 8	Up	7.93333	27.0867	1.77158	0.923128
22890	ZBTB1	zinc finger and BTB domain containing 1	Up	9.4	32.0733	1.77064	0.924513
6648	SOD2	superoxide dismutase 2, mitochondrial	Up	375.71	1281.82	1.77051	0.930648
23586	DDX58	DEAD (Asp-Glu-Ala-Asp) box polypeptide 58	Up	7.19667	24.5367	1.76954	0.922088
119032	C10orf32	chromosome 10 open reading frame 32	Up	6.29	21.4333	1.76872	0.920687
3728	JUP	junction plakoglobin	Up	84.56	288.117	1.76861	0.930304
727910	TLCD2	TLC domain containing 2	Up	2.06	7.01667	1.76814	0.890723
728047	GOLGA8O	golgin A8 family, member O	Up	0.89	3.03	1.76744	0.821503
57463	AMIGO1	adhesion molecule with Ig-like domain 1	Up	0.896667	3.04333	1.76301	0.82182
55733	HHAT	hedgehog acyltransferase	Up	0.936667	3.17333	1.76039	0.826872
131583	FAM43A	family with sequence similarity 43, member A	Up	1.27333	4.30333	1.75684	0.858034
642	BLMH	bleomycin hydrolase	Up	1.95	6.58333	1.75534	0.887099
5328	PLAU	plasminogen activator, urokinase	Up	465.767	1571.77	1.75471	0.930463
89765	RSPH1	radial spoke head 1 homolog (Chlamydomonas)	Up	1.30667	4.40333	1.7527	0.860009
80195	TMEM254	transmembrane protein 254	Up	5.10333	17.1833	1.7515	0.917134
4193	MDM2	MDM2 oncogene, E3 ubiquitin protein ligase	Up	7.52333	25.3233	1.75102	0.922159
5663	PSEN1	presenilin 1	Up	13.5633	45.6067	1.74953	0.926214
5154	PDGFA	platelet-derived growth factor alpha polypeptide	Up	1.92667	6.47	1.74766	0.886024
100287227	TIPARP-AS1	TIPARP antisense RNA 1	Up	1.05	3.52	1.74519	0.838006
23179	RGL1	ral guanine nucleotide dissociation stimulator-like 1	Up	0.826667	2.76667	1.74277	0.80828
493	ATP2B4	ATPase, Ca++ transporting, plasma membrane 4	Up	5.79333	19.38	1.7421	0.918844
114625	ERMAP	erythroblast membrane-associated protein (Scianna blood group)	Up	2.02	6.74333	1.73911	0.887893
64332	NFKBIZ	nuclear factor of kappa light polypeptide gene enhancer in B-cells inhibitor, zeta	Up	13.9733	46.6067	1.73786	0.926135
788	SLC25A20	solute carrier family 25 (carnitine/acylcarnitine translocase), member 20	Up	3.03667	10.1067	1.73475	0.90406
5874	RAB27B	RAB27B, member RAS oncogene family	Up	1.63	5.42333	1.73431	0.873753
7464	CORO2A	coronin, actin binding protein, 2A	Up	11.2733	37.4667	1.73269	0.924354
9289	GPR56	G protein-coupled receptor 56	Up	29.8567	99.15	1.73156	0.927589
388722	C1orf53	chromosome 1 open reading frame 53	Up	0.883333	2.93333	1.73151	0.815103
4010	LMX1B	LIM homeobox transcription factor 1, beta	Up	0.886667	2.94	1.72935	0.815103
8553	BHLHE40	basic helix-loop-helix family, member e40	Up	11.6567	38.65	1.72931	0.924468
84218	TBC1D3F	TBC1 domain family, member 3F	Up	4.22667	14	1.72783	0.912365
9424	KCNK6	potassium channel, subfamily K, member 6	Up	4.66667	15.3933	1.72184	0.914181
6302	TSPAN31	tetraspanin 31	Up	10.8333	35.7167	1.72112	0.923992
84649	DGAT2	diacylglycerol O-acyltransferase 2	Up	6.45333	21.23	1.71799	0.919408
23550	PSD4	pleckstrin and Sec7 domain containing 4	Up	4.36667	14.3467	1.71611	0.912805
51228	GLTP	glycolipid transfer protein	Up	21.05	69.1133	1.71514	0.926752
641649	TMEM91	transmembrane protein 91	Up	0.85	2.79	1.71473	0.80746
401428	OR2A20P	olfactory receptor, family 2, subfamily A, member 20 pseudogene	Up	1.51667	4.96667	1.71137	0.867344
53917	RAB24	RAB24, member RAS oncogene family	Up	6.42667	21	1.70825	0.919064
2760	GM2A	GM2 ganglioside activator	Up	34.9333	114.003	1.7064	0.927686
23224	SYNE2	spectrin repeat containing, nuclear envelope 2	Up	8.22	26.7967	1.70484	0.92155
94059	LENG9	leukocyte receptor cluster (LRC) member 9	Up	1.53333	4.99	1.70237	0.867529
57568	SIPA1L2	signal-induced proliferation-associated 1 like 2	Up	1.74667	5.67	1.69874	0.875921
80765	STARD5	StAR-related lipid transfer (START) domain containing 5	Up	5.39	17.4567	1.69542	0.916111
10326	SIRPB1	signal-regulatory protein beta 1	Up	1.04667	3.38	1.69122	0.830195
167555	FAM151B	family with sequence similarity 151, member B	Up	0.886667	2.85667	1.68787	0.809091
1056	CEL	carboxyl ester lipase	Up	1.15	3.7	1.68589	0.839786
25946	ZNF385A	zinc finger protein 385A	Up	19.44	62.48	1.68437	0.925764
55268	ECHDC2	enoyl CoA hydratase domain containing 2	Up	3.19	10.2433	1.68306	0.90317
414236	C10orf55	chromosome 10 open reading frame 55	Up	4.33333	13.8867	1.68015	0.911166
5639	PRRG2	proline rich Gla (G-carboxyglutamic acid) 2	Up	4.74667	15.21	1.68003	0.912832
414197	ZNF32-AS1	ZNF32 antisense RNA 1	Up	1.20667	3.86	1.67757	0.843744
6776	STAT5A	signal transducer and activator of transcription 5A	Up	3.28667	10.5033	1.67615	0.903875
9615	GDA	guanine deaminase	Up	4.16	13.2933	1.67605	0.910126
4500	MT1L	metallothionein 1L (gene/pseudogene)	Up	0.973333	3.1	1.67126	0.818841
90853	SPOCD1	SPOC domain containing 1	Up	1.60667	5.11667	1.67113	0.867679
100507331	ZSWIM8-AS1	ZSWIM8 antisense RNA 1	Up	3.04667	9.7	1.67075	0.900799
5480	PPIC	peptidylprolyl isomerase C (cyclophilin C)	Up	19.4767	61.9633	1.66967	0.925421
3133	HLA-E	major histocompatibility complex, class I, E	Up	72.63	230.673	1.66721	0.927906
3437	IFIT3	interferon-induced protein with tetratricopeptide repeats 3	Up	19.76	62.7533	1.66711	0.925429
3300	DNAJB2	DnaJ (Hsp40) homolog, subfamily B, member 2	Up	17.5333	55.62	1.6655	0.925033
85377	MICALL1	MICAL-like 1	Up	18.66	59.17	1.66492	0.925174
84958	SYTL1	synaptotagmin-like 1	Up	6.70333	21.2467	1.66429	0.918077
93109	TMEM44	transmembrane protein 44	Up	3.02	9.56	1.66246	0.900111
145483	FAM161B	family with sequence similarity 161, member B	Up	1.27	4.01333	1.65997	0.84653
352961	HCG26	HLA complex group 26 (non-protein coding)	Up	1.15333	3.64333	1.65945	0.836842
9528	TMEM59	transmembrane protein 59	Up	74.2233	233.797	1.65531	0.927862
11274	USP18	ubiquitin specific peptidase 18	Up	6.72	21.1233	1.6523	0.917742
5364	PLXNB1	plexin B1	Up	3.04333	9.55667	1.65086	0.899758
23612	PHLDA3	pleckstrin homology-like domain, family A, member 3	Up	21.2033	66.52	1.6495	0.925315
115294	PCMTD1	protein-L-isoaspartate (D-aspartate) O-methyltransferase domain containing 1	Up	6.99333	21.9267	1.64863	0.918245
7593	MZF1	myeloid zinc finger 1	Up	2.98	9.30667	1.64295	0.898436
728609	SDHAP3	succinate dehydrogenase complex, subunit A, flavoprotein pseudogene 3	Up	1.18667	3.70333	1.64191	0.837732
8202	NCOA3	nuclear receptor coactivator 3	Up	12.4967	38.97	1.64082	0.92282
25837	RAB26	RAB26, member RAS oncogene family	Up	2.88333	8.97667	1.63844	0.896911
440456	PLEKHM1P	pleckstrin homology domain containing, family M (with RUN domain) member 1 pseudogene	Up	2.13	6.63	1.63816	0.883009
4303	FOXO4	forkhead box O4	Up	2.40667	7.47333	1.63472	0.888818
3694	ITGB6	integrin, beta 6	Up	15.66	48.5933	1.63367	0.923701
22858	ICK	intestinal cell (MAK-like) kinase	Up	1.91667	5.94667	1.63348	0.876177
3108	HLA-DMA	major histocompatibility complex, class II, DM alpha	Up	12.34	38.28	1.63325	0.922494
51646	YPEL5	yippee-like 5 (Drosophila)	Up	21.9467	68.0767	1.63316	0.92483
4126	MANBA	mannosidase, beta A, lysosomal	Up	7	21.71	1.63293	0.917513
389524	GTF2IRD2B	GTF2I repeat domain containing 2B	Up	0.92	2.85	1.63126	0.805185
339366	ADAMTSL5	ADAMTS-like 5	Up	1.57	4.86333	1.63118	0.862116
81790	RNF170	ring finger protein 170	Up	1.75333	5.43	1.63085	0.87005
89932	PAPLN	papilin, proteoglycan-like sulfated glycoprotein	Up	2.71667	8.39	1.62683	0.893861
89796	NAV1	neuron navigator 1	Up	1.08333	3.34333	1.62581	0.825435
6382	SDC1	syndecan 1	Up	110.18	339.89	1.62521	0.927545
64748	LPPR2	lipid phosphate phosphatase-related protein type 2	Up	6.82667	21	1.62114	0.916843
100132273	NDUFA6-AS1	NDUFA6 antisense RNA 1 (head to head)	Up	1.08333	3.32667	1.6186	0.823971
125050	RN7SK	RNA, 7SK small nuclear	Up	1.65	5.06667	1.61857	0.864787
6452	SH3BP2	SH3-domain binding protein 2	Up	4.68333	14.3533	1.61578	0.910108
378884	NHLRC1	NHL repeat containing 1	Up	1.09333	3.35	1.61543	0.825205
83715	ESPN	espin	Up	4.20667	12.8833	1.61476	0.907357
150696	PROM2	prominin 2	Up	44.47	135.64	1.60888	0.925826
84909	C9orf3	chromosome 9 open reading frame 3	Up	3.78	11.5	1.60518	0.904325
100128822	LOC100128822	uncharacterized LOC100128822	Up	1.93667	5.88667	1.60388	0.874193
10397	NDRG1	N-myc downstream regulated 1	Up	46.0633	139.997	1.6037	0.92572
23053	ZSWIM8	zinc finger, SWIM-type containing 8	Up	7.39667	22.4667	1.60284	0.91716
197342	EME2	essential meiotic endonuclease 1 homolog 2 (S. pombe)	Up	1.69333	5.14333	1.60284	0.86506
55890	GPRC5C	G protein-coupled receptor, family C, group 5, member C	Up	5.29333	16.0567	1.60092	0.911809
51084	CRYL1	crystallin, lambda 1	Up	3.66667	11.12	1.60062	0.903073
150962	PUS10	pseudouridylate synthase 10	Up	1.31	3.97	1.59957	0.842484
29994	BAZ2B	bromodomain adjacent to zinc finger domain, 2B	Up	3.00667	9.11	1.59929	0.896091
55	ACPP	acid phosphatase, prostate	Up	2.29667	6.95	1.59747	0.88404
5863	RGL2	ral guanine nucleotide dissociation stimulator-like 2	Up	9.99333	30.24	1.59742	0.920122
56271	BEX4	brain expressed, X-linked 4	Up	1.2	3.62667	1.59561	0.833095
93129	ORAI3	ORAI calcium release-activated calcium modulator 3	Up	2.70667	8.18	1.59558	0.891683
51523	CXXC5	CXXC finger protein 5	Up	3.38	10.21	1.59489	0.900314
352954	GATS	GATS, stromal antigen 3 opposite strand	Up	2.05	6.17667	1.5912	0.876926
3459	IFNGR1	interferon gamma receptor 1	Up	51.1033	153.713	1.58875	0.925764
686	BTD	biotinidase	Up	2.53667	7.62667	1.58812	0.888298
22808	MRAS	muscle RAS oncogene homolog	Up	1.04667	3.14	1.58496	0.8149
10043	TOM1	target of myb1 (chicken)	Up	12.6367	37.9033	1.58471	0.921577
8609	KLF7	Kruppel-like factor 7 (ubiquitous)	Up	3.95	11.83	1.58253	0.904607
79758	DHRS12	dehydrogenase/reductase (SDR family) member 12	Up	1.90333	5.69	1.5799	0.871187
26503	SLC17A5	solute carrier family 17 (anion/sugar transporter), member 5	Up	5.12333	15.2967	1.57806	0.91054
100463486	MTRNR2L8	MT-RNR2-like 8	Up	419.517	1252.46	1.57797	0.927051
3590	IL11RA	interleukin 11 receptor, alpha	Up	1.36	4.06	1.57787	0.843753
780851	SNORD3A	small nucleolar RNA, C/D box 3A	Up	2.92667	8.71333	1.57397	0.880646
7318	UBA7	ubiquitin-like modifier activating enzyme 7	Up	2.93333	8.73	1.57344	0.88069
206358	SLC36A1	solute carrier family 36 (proton/amino acid symporter), member 1	Up	4.55	13.5367	1.57293	0.894742
3280	HES1	hairy and enhancer of split 1, (Drosophila)	Up	10.65	31.63	1.57044	0.90704
400673	VMAC	vimentin-type intermediate filament associated coiled-coil protein	Up	1.39	4.12667	1.56989	0.831817
114781	BTBD9	BTB (POZ) domain containing 9	Up	2.12	6.29333	1.56976	0.864373
2495	FTH1	ferritin, heavy polypeptide 1	Up	3232.08	9568.99	1.5659	0.913846
10579	TACC2	transforming, acidic coiled-coil containing protein 2	Up	5.82	17.2167	1.56471	0.899379
100462981	MTRNR2L2	MT-RNR2-like 2	Up	1098.31	3240.96	1.56113	0.913758
57007	CXCR7	chemokine (C-X-C motif) receptor 7	Up	4.27333	12.5967	1.55961	0.892671
54933	RHBDL2	rhomboid, veinlet-like 2 (Drosophila)	Up	4.94	14.5467	1.55811	0.896082
79603	CERS4	ceramide synthase 4	Up	7.09667	20.8967	1.55806	0.902579
51157	ZNF580	zinc finger protein 580	Up	4.48	13.1567	1.55422	0.893588
26112	CCDC69	coiled-coil domain containing 69	Up	8.28	24.2967	1.55306	0.904254
24146	CLDN15	claudin 15	Up	1.56333	4.58	1.55072	0.840747
26030	PLEKHG3	pleckstrin homology domain containing, family G (with RhoGef domain) member 3	Up	12.48	36.54	1.54986	0.907737
6038	RNASE4	ribonuclease, RNase A family, 4	Up	7.58333	22.1867	1.54879	0.903152
85463	ZC3H12C	zinc finger CCCH-type containing 12C	Up	3.89667	11.38	1.54619	0.889532
4070	TACSTD2	tumor-associated calcium signal transducer 2	Up	185.163	540.14	1.54453	0.913264
2065	ERBB3	v-erb-b2 erythroblastic leukemia viral oncogene homolog 3 (avian)	Up	7.77667	22.58	1.53782	0.903117
140576	S100A16	S100 calcium binding protein A16	Up	136.92	397.343	1.53705	0.913114
57834	CYP4F11	cytochrome P450, family 4, subfamily F, polypeptide 11	Up	5.23333	15.1833	1.53669	0.896461
1831	TSC22D3	TSC22 domain family, member 3	Up	5.97	17.32	1.53664	0.89893
6256	RXRA	retinoid X receptor, alpha	Up	20.8233	60.3767	1.53579	0.909905
2110	ETFDH	electron-transferring-flavoprotein dehydrogenase	Up	4.59	13.3033	1.53522	0.893438
100506714	LOC100506714	uncharacterized LOC100506714	Up	5.59333	16.19	1.53332	0.897299
100130673	LOC100130673	phosphoribosyl pyrophosphate synthetase 2 pseudogene	Up	1.4	4.04	1.52893	0.827497
403313	PPAPDC2	phosphatidic acid phosphatase type 2 domain containing 2	Up	6.31333	18.2167	1.52879	0.899459
10057	ABCC5	ATP-binding cassette, sub-family C (CFTR/MRP), member 5	Up	13.15	37.8867	1.52663	0.907384
56898	BDH2	3-hydroxybutyrate dehydrogenase, type 2	Up	2.30333	6.63	1.52529	0.86573
55568	GALNT10	UDP-N-acetyl-alpha-D-galactosamine:polypeptide N-acetylgalactosaminyltransferase 10 (GalNAc-T10)	Up	2.45333	7.05667	1.52424	0.869124
8541	PPFIA3	protein tyrosine phosphatase, receptor type, f polypeptide (PTPRF), interacting protein (liprin), alpha 3	Up	1.28	3.67667	1.52225	0.81743
55561	CDC42BPG	CDC42 binding protein kinase gamma (DMPK-like)	Up	12.42	35.5733	1.51813	0.906749
9540	TP53I3	tumor protein p53 inducible protein 3	Up	3.78333	10.8333	1.51775	0.887108
726	CAPN5	calpain 5	Up	2.71333	7.76333	1.51661	0.873656
26157	GIMAP2	GTPase, IMAP family member 2	Up	2.39333	6.84333	1.51568	0.867106
10076	PTPRU	protein tyrosine phosphatase, receptor type, U	Up	4.65	13.2867	1.51468	0.892547
147912	SIX5	SIX homeobox 5	Up	2.84333	8.12333	1.51449	0.875498
26020	LRP10	low density lipoprotein receptor-related protein 10	Up	23.7533	67.8033	1.51323	0.909553
51513	ETV7	ets variant 7	Up	1.69	4.82333	1.51301	0.842898
2308	FOXO1	forkhead box O1	Up	3.19	9.09333	1.51125	0.880232
100652740	C16orf98	chromosome 16 open reading frame 98	Up	2.02667	5.76667	1.50863	0.855866
6016	RIT1	Ras-like without CAAX 1	Up	6.56667	18.6767	1.508	0.899344
23368	PPP1R13B	protein phosphatase 1, regulatory subunit 13B	Up	2.00667	5.69333	1.50447	0.854676
8503	PIK3R3	phosphoinositide-3-kinase, regulatory subunit 3 (gamma)	Up	4.81333	13.65	1.50379	0.892821
11161	C14orf1	chromosome 14 open reading frame 1	Up	26.5733	75.3233	1.50312	0.909526
868	CBLB	Cbl proto-oncogene, E3 ubiquitin protein ligase B	Up	2.03	5.75	1.50208	0.855169
389792	IER5L	immediate early response 5-like	Up	2.77667	7.86333	1.50179	0.873506
6376	CX3CL1	chemokine (C-X3-C motif) ligand 1	Up	10.2633	29.03	1.50005	0.90451
9545	RAB3D	RAB3D, member RAS oncogene family	Up	5.26667	14.8933	1.4997	0.894734
10509	SEMA4B	sema domain, immunoglobulin domain (Ig), transmembrane domain (TM) and short cytoplasmic domain, (semaphorin) 4B	Up	58.36	164.827	1.4979	0.911025
2886	GRB7	growth factor receptor-bound protein 7	Up	11.5633	32.6533	1.49767	0.905594
244	ANXA8L2	annexin A8-like 2	Up	65.8667	185.913	1.49701	0.911263
83593	RASSF5	Ras association (RalGDS/AF-6) domain family member 5	Up	3.22	9.07667	1.4951	0.87958
56654	NPDC1	neural proliferation, differentiation and control, 1	Up	4.28	12.0567	1.49415	0.889021
476	ATP1A1	ATPase, Na+/K+ transporting, alpha 1 polypeptide	Up	276.803	779.393	1.49349	0.911809
84820	POLR2J4	polymerase (RNA) II (DNA directed) polypeptide J4, pseudogene	Up	1.90333	5.35333	1.49191	0.849713
26270	FBXO6	F-box protein 6	Up	7.37667	20.7433	1.49161	0.90012
55766	H2AFJ	H2A histone family, member J	Up	4.22667	11.87	1.48973	0.888536
9048	ARTN	artemin	Up	8.85	24.84	1.48892	0.902509
9751	SNPH	syntaphilin	Up	2.07	5.81	1.48891	0.855081
4645	MYO5B	myosin VB	Up	1.94667	5.45	1.48525	0.850726
780	DDR1	discoidin domain receptor tyrosine kinase 1	Up	110.08	307.72	1.48307	0.910945
5947	RBP1	retinol binding protein 1, cellular	Up	3.80333	10.63	1.48281	0.884552
163351	GBP6	guanylate binding protein family, member 6	Up	1.49	4.16	1.48127	0.827057
79629	OCEL1	occludin/ELL domain containing 1	Up	2.85667	7.97	1.48025	0.872704
3775	KCNK1	potassium channel, subfamily K, member 1	Up	16.31	45.4467	1.47842	0.906573
51281	ANKMY1	ankyrin repeat and MYND domain containing 1	Up	1.39333	3.88	1.47752	0.819678
1130	LYST	lysosomal trafficking regulator	Up	2.32667	6.47333	1.47624	0.861481
134429	STARD4	StAR-related lipid transfer (START) domain containing 4	Up	8.56333	23.8167	1.47573	0.901442
54472	TOLLIP	toll interacting protein	Up	11.3667	31.59	1.47466	0.904219
2896	GRN	granulin	Up	107.267	297.72	1.47275	0.910892
59084	ENPP5	ectonucleotide pyrophosphatase/phosphodiesterase 5 (putative)	Up	2.12667	5.89333	1.47049	0.855064
9145	SYNGR1	synaptogyrin 1	Up	3.36	9.30333	1.46929	0.879236
100131187	TSTD1	thiosulfate sulfurtransferase (rhodanese)-like domain containing 1	Up	6.94333	19.1933	1.4669	0.898304
51382	ATP6V1D	ATPase, H+ transporting, lysosomal 34kDa, V1 subunit D	Up	41.5567	114.807	1.46605	0.909359
538	ATP7A	ATPase, Cu++ transporting, alpha polypeptide	Up	1.46333	4.04	1.4651	0.823416
285362	SUMF1	sulfatase modifying factor 1	Up	5.64333	15.5767	1.46477	0.894275
375449	MAST4	microtubule associated serine/threonine kinase family member 4	Up	3.88	10.7067	1.46438	0.884411
51109	RDH11	retinol dehydrogenase 11 (all-trans/9-cis/11-cis)	Up	46.3567	127.893	1.46409	0.909456
728431	LOC728431	uncharacterized LOC728431	Up	3.35667	9.24667	1.4619	0.878689
115548	FCHO2	FCH domain only 2	Up	4.82333	13.2867	1.46188	0.890573
175	AGA	aspartylglucosaminidase	Up	4.87333	13.42	1.4614	0.890864
65983	GRAMD3	GRAM domain containing 3	Up	7.76667	21.38	1.46089	0.899767
55334	SLC39A9	solute carrier family 39 (zinc transporter), member 9	Up	20.7533	57.1233	1.46074	0.90749
83854	ANGPTL6	angiopoietin-like 6	Up	2.79333	7.68	1.45912	0.870508
222584	FAM83B	family with sequence similarity 83, member B	Up	6.76333	18.5833	1.4582	0.897449
5522	PPP2R2C	protein phosphatase 2, regulatory subunit B, gamma	Up	3.55	9.75333	1.45808	0.880726
4636	MYL5	myosin, light chain 5, regulatory	Up	1.38	3.79	1.45753	0.816363
55336	FBXL8	F-box and leucine-rich repeat protein 8	Up	1.37	3.75667	1.45528	0.815314
9762	LZTS3	leucine zipper, putative tumor suppressor family member 3	Up	1.93	5.29	1.45467	0.84631
8816	DCAF5	DDB1 and CUL4 associated factor 5	Up	7.08667	19.41	1.45362	0.897422
11039	SMA4	glucuronidase, beta pseudogene	Up	3.31333	9.06667	1.45229	0.876864
100130899	LOC100130899	uncharacterized LOC100130899	Up	1.58	4.32333	1.45222	0.828361
29950	SERTAD1	SERTA domain containing 1	Up	7.96667	21.76	1.44963	0.899168
10325	RRAGB	Ras-related GTP binding B	Up	1.85333	5.06	1.44902	0.842678
10866	HCP5	HLA complex P5 (non-protein coding)	Up	20.0767	54.78	1.44813	0.906441
10520	ZNF211	zinc finger protein 211	Up	3.81667	10.41	1.44758	0.882224
11152	WDR45	WD repeat domain 45	Up	11.4267	31.15	1.44683	0.902994
116844	LRG1	leucine-rich alpha-2-glycoprotein 1	Up	18.51	50.4567	1.44674	0.906053
6772	STAT1	signal transducer and activator of transcription 1, 91kDa	Up	63.71	173.593	1.44612	0.909112
148046	CIRBP-AS1	CIRBP antisense RNA 1	Up	1.25	3.40333	1.44502	0.801712
7851	MALL	mal, T-cell differentiation protein-like	Up	5.50333	14.9733	1.44402	0.892309
2195	FAT1	FAT tumor suppressor homolog 1 (Drosophila)	Up	17.6833	48.09	1.44335	0.905727
89122	TRIM4	tripartite motif containing 4	Up	4.21333	11.4567	1.44315	0.885283
9725	TMEM63A	transmembrane protein 63A	Up	5.73667	15.5967	1.44295	0.893164
5526	PPP2R5B	protein phosphatase 2, regulatory subunit B', beta	Up	13.55	36.8333	1.44272	0.904193
56262	LRRC8A	leucine rich repeat containing 8 family, member A	Up	24.3067	66.07	1.44264	0.906978
9278	ZBTB22	zinc finger and BTB domain containing 22	Up	4.91	13.3433	1.44232	0.889471
10103	TSPAN1	tetraspanin 1	Up	12.8633	34.85	1.43789	0.903822
401320	LOC401320	uncharacterized LOC401320	Up	2.61	7.06667	1.43698	0.864655
8945	BTRC	beta-transducin repeat containing E3 ubiquitin protein ligase	Up	4.81667	13.0367	1.43647	0.888818
29800	ZDHHC1	zinc finger, DHHC-type containing 1	Up	1.63333	4.41667	1.43514	0.829596
19	ABCA1	ATP-binding cassette, sub-family A (ABC1), member 1	Up	2.67	7.21667	1.43449	0.86566
80314	EPC1	enhancer of polycomb homolog 1 (Drosophila)	Up	1.64333	4.43667	1.43285	0.829728
822	CAPG	capping protein (actin filament), gelsolin-like	Up	22.7767	61.4067	1.43084	0.906467
23023	TMCC1	transmembrane and coiled-coil domain family 1	Up	2.19667	5.92	1.43028	0.85286
51	ACOX1	acyl-CoA oxidase 1, palmitoyl	Up	4.67667	12.5967	1.42949	0.887619
149076	ZNF362	zinc finger protein 362	Up	2.18667	5.88333	1.4279	0.852516
643180	CCT6P3	chaperonin containing TCP1, subunit 6 (zeta) pseudogene 3	Up	1.93	5.18333	1.42528	0.843313
1201	CLN3	ceroid-lipofuscinosis, neuronal 3	Up	17.2667	46.3567	1.42479	0.905039
644246	KANSL1-AS1	KANSL1 antisense RNA 1	Up	1.56333	4.19667	1.42462	0.823857
79670	ZCCHC6	zinc finger, CCHC domain containing 6	Up	8.56667	22.9733	1.42315	0.899221
5775	PTPN4	protein tyrosine phosphatase, non-receptor type 4 (megakaryocyte)	Up	2.38	6.38	1.42259	0.857594
118932	ANKRD22	ankyrin repeat domain 22	Up	4.65667	12.4733	1.42148	0.887161
23682	RAB38	RAB38, member RAS oncogene family	Up	31.5033	84.3567	1.421	0.907216
5031	P2RY6	pyrimidinergic receptor P2Y, G-protein coupled, 6	Up	1.32	3.53	1.41913	0.804727
23648	SSBP3	single stranded DNA binding protein 3	Up	10.1633	27.1767	1.41899	0.901037
59342	SCPEP1	serine carboxypeptidase 1	Up	56.3767	150.693	1.41845	0.90831
6373	CXCL11	chemokine (C-X-C motif) ligand 11	Up	1.64	4.38333	1.41833	0.827832
79745	CLIP4	CAP-GLY domain containing linker protein family, member 4	Up	15.2533	40.6867	1.41543	0.904369
29108	PYCARD	PYD and CARD domain containing	Up	12.7567	34.0133	1.41485	0.902289
2947	GSTM3	glutathione S-transferase mu 3 (brain)	Up	7.16	19.09	1.41479	0.895421
6029	RN7SL1	RNA, 7SL, cytoplasmic 1	Up	16.1733	43.11	1.41441	0.903752
23366	KIAA0895	KIAA0895	Up	4.49667	11.9733	1.4129	0.884895
8969	HIST1H2AG	histone cluster 1, H2ag	Up	1.34333	3.57667	1.4128	0.804894
114822	RHPN1	rhophilin, Rho GTPase binding protein 1	Up	3.02333	8.04667	1.41225	0.869495
3981	LIG4	ligase IV, DNA, ATP-dependent	Up	4.02	10.6933	1.41144	0.881299
728113	ANXA8L1	annexin A8-like 1	Up	12.3167	32.7567	1.41118	0.901927
5051	PAFAH2	platelet-activating factor acetylhydrolase 2, 40kDa	Up	3.88	10.3167	1.41085	0.879844
11042	SMA5	glucuronidase, beta pseudogene	Up	2.59333	6.88667	1.409	0.861058
5271	SERPINB8	serpin peptidase inhibitor, clade B (ovalbumin), member 8	Up	3.36667	8.93667	1.40842	0.87422
57205	ATP10D	ATPase, class V, type 10D	Up	1.86	4.93667	1.40823	0.838129
51131	PHF11	PHD finger protein 11	Up	4.79667	12.73	1.40813	0.886588
55160	ARHGEF10L	Rho guanine nucleotide exchange factor (GEF) 10-like	Up	3.85333	10.22	1.40722	0.879544
90060	CCDC120	coiled-coil domain containing 120	Up	3.57	9.44667	1.40388	0.876336
58476	TP53INP2	tumor protein p53 inducible nuclear protein 2	Up	3.02667	7.99333	1.40107	0.86901
57337	SENP7	SUMO1/sentrin specific peptidase 7	Up	1.92	5.07	1.40088	0.839645
54842	MFSD6	major facilitator superfamily domain containing 6	Up	5.34667	14.11	1.40001	0.889162
728936	NBPF16	neuroblastoma breakpoint family, member 16	Up	2.83333	7.47667	1.39989	0.865616
23113	CUL9	cullin 9	Up	2.58	6.80667	1.39958	0.860185
5002	SLC22A18	solute carrier family 22, member 18	Up	5.01	13.1667	1.39401	0.887152
79178	THTPA	thiamine triphosphatase	Up	2.84333	7.46333	1.39224	0.86521
116071	BATF2	basic leucine zipper transcription factor, ATF-like 2	Up	1.84	4.82333	1.39032	0.834585
112770	C1orf85	chromosome 1 open reading frame 85	Up	16.99	44.5033	1.38923	0.903646
652968	GATSL3	GATS protein-like 3	Up	1.39667	3.65667	1.38854	0.806375
57475	PLEKHH1	pleckstrin homology domain containing, family H (with MyTH4 domain) member 1	Up	2.97333	7.78333	1.38831	0.867229
492311	IGIP	IgA-inducing protein homolog (Bos taurus)	Up	1.72333	4.51	1.38793	0.82845
3140	MR1	major histocompatibility complex, class I-related	Up	5.65667	14.8033	1.3879	0.89
10014	HDAC5	histone deacetylase 5	Up	3.74	9.78667	1.38778	0.877349
100506123	LOC100506123	uncharacterized LOC100506123	Up	2.97	7.77	1.38745	0.867106
51700	CYB5R2	cytochrome b5 reductase 2	Up	3.55667	9.30333	1.38722	0.875225
55715	DOK4	docking protein 4	Up	5.69667	14.8833	1.38551	0.890114
2053	EPHX2	epoxide hydrolase 2, cytoplasmic	Up	2.46667	6.43667	1.38375	0.855831
57162	PELI1	pellino E3 ubiquitin protein ligase 1	Up	7.11667	18.55	1.38215	0.894196
340371	NRBP2	nuclear receptor binding protein 2	Up	3.11333	8.11333	1.38183	0.868913
116211	TM4SF19	transmembrane 4 L six family member 19	Up	2.08	5.41333	1.37993	0.8437
64112	MOAP1	modulator of apoptosis 1	Up	3.82333	9.94333	1.3789	0.877534
5802	PTPRS	protein tyrosine phosphatase, receptor type, S	Up	3.37	8.74	1.37488	0.871558
25809	TTLL1	tubulin tyrosine ligase-like family, member 1	Up	1.39333	3.61333	1.37479	0.803484
10974	ADIRF	adipogenesis regulatory factor	Up	13.6933	35.4967	1.37421	0.901504
85007	AGXT2L2	alanine-glyoxylate aminotransferase 2-like 2	Up	3.80667	9.86667	1.37403	0.876653
2635	GBP3	guanylate binding protein 3	Up	9.64333	24.97	1.37259	0.898092
148304	C1orf74	chromosome 1 open reading frame 74	Up	6.93667	17.95	1.37167	0.89297
55337	C19orf66	chromosome 19 open reading frame 66	Up	13.3267	34.4633	1.37075	0.901275
55238	SLC38A7	solute carrier family 38, member 7	Up	6.05667	15.65	1.36957	0.890264
51621	KLF13	Kruppel-like factor 13	Up	4.25	10.9733	1.36847	0.880682
127829	ARL8A	ADP-ribosylation factor-like 8A	Up	9.65	24.91	1.36812	0.898057
57111	RAB25	RAB25, member RAS oncogene family	Up	16.6733	43.01	1.36713	0.902659
8495	PPFIBP2	PTPRF interacting protein, binding protein 2 (liprin beta 2)	Up	2.45667	6.33	1.3655	0.853539
54629	FAM63B	family with sequence similarity 63, member B	Up	3.82333	9.84667	1.3648	0.876203
283848	CES4A	carboxylesterase 4A	Up	1.8	4.63333	1.36405	0.829058
79056	PRRG4	proline rich Gla (G-carboxyglutamic acid) 4 (transmembrane)	Up	17.6733	45.4767	1.36355	0.902817
537	ATP6AP1	ATPase, H+ transporting, lysosomal accessory protein 1	Up	33.85	87.0867	1.3633	0.905233
10384	BTN3A3	butyrophilin, subfamily 3, member A3	Up	5.4	13.89	1.36302	0.887276
348	APOE	apolipoprotein E	Up	2.64	6.79	1.36287	0.857955
80205	CHD9	chromodomain helicase DNA binding protein 9	Up	3.48333	8.95667	1.36249	0.872298
55262	C7orf43	chromosome 7 open reading frame 43	Up	6.95	17.87	1.36245	0.892671
93210	PGAP3	post-GPI attachment to proteins 3	Up	3.27667	8.41333	1.36045	0.869468
3373	HYAL1	hyaluronoglucosaminidase 1	Up	1.54	3.95333	1.36014	0.813005
55612	FERMT1	fermitin family member 1	Up	14.8633	38.1533	1.36005	0.901768
11156	PTP4A3	protein tyrosine phosphatase type IVA, member 3	Up	3.19	8.18333	1.35913	0.868146
11046	SLC35D2	solute carrier family 35, member D2	Up	9.72667	24.9267	1.35767	0.897863
2217	FCGRT	Fc fragment of IgG, receptor, transporter, alpha	Up	8.76667	22.4267	1.35511	0.896426
567	B2M	beta-2-microglobulin	Up	1360.54	3473.84	1.35235	0.907543
9742	IFT140	intraflagellar transport 140 homolog (Chlamydomonas)	Up	2.57	6.55667	1.35119	0.855161
7164	TPD52L1	tumor protein D52-like 1	Up	42.7367	108.98	1.35052	0.905418
1944	EFNA3	ephrin-A3	Up	3.68	9.38333	1.35039	0.873814
8509	NDST2	N-deacetylase/N-sulfotransferase (heparan glucosaminyl) 2	Up	3.4	8.66333	1.34939	0.870297
53344	CHIC1	cysteine-rich hydrophobic domain 1	Up	1.59	4.05	1.3489	0.814724
5283	PIGH	phosphatidylinositol glycan anchor biosynthesis, class H	Up	15.7133	40.0167	1.34861	0.901768
23186	RCOR1	REST corepressor 1	Up	5.6	14.26	1.34848	0.887531
1947	EFNB1	ephrin-B1	Up	10.2867	26.16	1.34659	0.898101
9997	SCO2	SCO2 cytochrome c oxidase assembly protein	Up	14.33	36.41	1.3453	0.901169
29094	LGALSL	lectin, galactoside-binding-like	Up	4.80667	12.19	1.34259	0.882965
7844	RNF103	ring finger protein 103	Up	6.14	15.5567	1.34122	0.889242
57224	NHSL1	NHS-like 1	Up	2.8	7.09333	1.34104	0.859427
64285	RHBDF1	rhomboid 5 homolog 1 (Drosophila)	Up	7.55333	19.11	1.33914	0.8932
4253	CTAGE5	CTAGE family, member 5	Up	12.4067	31.3767	1.33858	0.899609
10906	TRAFD1	TRAF-type zinc finger domain containing 1	Up	24.6867	62.4233	1.33835	0.90369
58489	ABHD17C	abhydrolase domain containing 17C	Up	12.49	31.58	1.33824	0.899723
55793	FAM63A	family with sequence similarity 63, member A	Up	2.59667	6.56333	1.33777	0.854632
129303	TMEM150A	transmembrane protein 150A	Up	3.35	8.44333	1.33365	0.868199
694	BTG1	B-cell translocation gene 1, anti-proliferative	Up	11.8233	29.79	1.33319	0.898718
410	ARSA	arylsulfatase A	Up	6.53667	16.4567	1.33205	0.890061
116984	ARAP2	ArfGAP with RhoGAP domain, ankyrin repeat and PH domain 2	Up	8.70333	21.9	1.33129	0.895077
90678	LRSAM1	leucine rich repeat and sterile alpha motif containing 1	Up	6.61333	16.6333	1.33063	0.89022
729013	LOC729013	uncharacterized LOC729013	Up	6.16	15.4833	1.32971	0.888721
4086	SMAD1	SMAD family member 1	Up	4.23333	10.63	1.32828	0.87772
8440	NCK2	NCK adaptor protein 2	Up	13.9733	35.0833	1.32811	0.900279
843	CASP10	caspase 10, apoptosis-related cysteine peptidase	Up	3.98	9.99	1.32772	0.875331
100506190	LOC100506190	uncharacterized LOC100506190	Up	2.88333	7.23667	1.32759	0.859974
56521	DNAJC12	DnaJ (Hsp40) homolog, subfamily C, member 12	Up	3.32667	8.34667	1.32712	0.867564
928	CD9	CD9 molecule	Up	108.77	272.79	1.32651	0.906361
11230	PRAF2	PRA1 domain family, member 2	Up	6.82667	17.12	1.32643	0.890652
23151	GRAMD4	GRAM domain containing 4	Up	7.15	17.93	1.32636	0.891648
27124	INPP5J	inositol polyphosphate-5-phosphatase J	Up	1.78667	4.48	1.32623	0.82331
100533496	TVP23C-CDRT4	TVP23C-CDRT4 readthrough	Up	4.57667	11.4733	1.32592	0.880479
57685	CACHD1	cache domain containing 1	Up	4.52	11.33	1.32575	0.880117
5603	MAPK13	mitogen-activated protein kinase 13	Up	6.31667	15.8267	1.32512	0.88918
201266	SLC39A11	solute carrier family 39 (metal ion transporter), member 11	Up	3.67667	9.21	1.3248	0.871928
84552	PARD6G	par-6 partitioning defective 6 homolog gamma (C. elegans)	Up	3.07667	7.70667	1.32474	0.8635
80194	TMEM134	transmembrane protein 134	Up	16.9867	42.5267	1.32397	0.901451
230	ALDOC	aldolase C, fructose-bisphosphate	Up	25.3467	63.4333	1.32345	0.90332
55765	C1orf106	chromosome 1 open reading frame 106	Up	10.6833	26.7167	1.32238	0.897572
92840	REEP6	receptor accessory protein 6	Up	9.04	22.6	1.32193	0.895395
1893	ECM1	extracellular matrix protein 1	Up	3.01333	7.49667	1.31489	0.859313
7248	TSC1	tuberous sclerosis 1	Up	5.57333	13.8633	1.31466	0.883441
54662	TBC1D13	TBC1 domain family, member 13	Up	11.4433	28.4567	1.31426	0.895827
10140	TOB1	transducer of ERBB2, 1	Up	7.61	18.9233	1.3142	0.890044
118881	COMTD1	catechol-O-methyltransferase domain containing 1	Up	9.95	24.7367	1.31388	0.894363
22845	DOLK	dolichol kinase	Up	8.46667	21.0433	1.3135	0.891974
64940	STAG3L4	stromal antigen 3-like 4	Up	3.65667	9.08667	1.31322	0.868772
388591	RNF207	ring finger protein 207	Up	3.4	8.43333	1.31057	0.865272
338699	ANKRD42	ankyrin repeat domain 42	Up	3.35667	8.32333	1.31013	0.864717
23200	ATP11B	ATPase, class VI, type 11B	Up	13.3267	33.0133	1.30873	0.897237
3105	HLA-A	major histocompatibility complex, class I, A	Up	252.777	626.113	1.30856	0.90451
10512	SEMA3C	sema domain, immunoglobulin domain (Ig), short basic domain, secreted, (semaphorin) 3C	Up	6.85667	16.98	1.30826	0.887963
10795	ZNF268	zinc finger protein 268	Up	1.93333	4.78667	1.30793	0.82651
5653	KLK6	kallikrein-related peptidase 6	Up	3.11	7.69333	1.30669	0.860635
64288	ZSCAN31	zinc finger and SCAN domain containing 31	Up	1.72	4.25	1.30505	0.814662
4690	NCK1	NCK adaptor protein 1	Up	21.6933	53.5267	1.30301	0.900058
57035	C1orf63	chromosome 1 open reading frame 63	Up	8.22667	20.2533	1.29978	0.890996
653145	ANXA8	annexin A8	Up	61.86	152.2	1.29889	0.902844
55558	PLXNA3	plexin A3	Up	4.18	10.2833	1.29873	0.873277
22903	BTBD3	BTB (POZ) domain containing 3	Up	2.83	6.95667	1.29759	0.854226
1827	RCAN1	regulator of calcineurin 1	Up	24.9533	61.3	1.29665	0.900658
100128338	LOC100128338	uncharacterized LOC100128338	Up	7.94333	19.5033	1.2959	0.890291
55196	KIAA1551	KIAA1551	Up	4.17333	10.2333	1.294	0.87236
57720	GPR107	G protein-coupled receptor 107	Up	18.73	45.9267	1.29398	0.898533
192670	AGO4	argonaute RISC catalytic component 4	Up	2.24	5.48	1.29068	0.83671
54813	KLHL28	kelch-like family member 28	Up	2.61	6.38333	1.29026	0.847447
112752	IFT43	intraflagellar transport 43 homolog (Chlamydomonas)	Up	19.8933	48.65	1.29015	0.898824
9842	PLEKHM1	pleckstrin homology domain containing, family M (with RUN domain) member 1	Up	7.45333	18.22	1.28957	0.888272
654433	LOC654433	uncharacterized LOC654433	Up	18.3333	44.7833	1.28849	0.898383
1849	DUSP7	dual specificity phosphatase 7	Up	10.06	24.5733	1.28846	0.893164
63874	ABHD4	abhydrolase domain containing 4	Up	15.8833	38.7767	1.28768	0.89751
121274	ZNF641	zinc finger protein 641	Up	2.48	6.05333	1.28739	0.843921
64135	IFIH1	interferon induced with helicase C domain 1	Up	10.0867	24.6033	1.2864	0.893182
23461	ABCA5	ATP-binding cassette, sub-family A (ABC1), member 5	Up	1.58667	3.86667	1.28509	0.802461
51315	KRCC1	lysine-rich coiled-coil 1	Up	11.2867	27.4867	1.28411	0.894117
5918	RARRES1	retinoic acid receptor responder (tazarotene induced) 1	Up	1.90667	4.64	1.28307	0.821062
10555	AGPAT2	1-acylglycerol-3-phosphate O-acyltransferase 2	Up	19.4467	47.3167	1.28283	0.898366
1891	ECH1	enoyl CoA hydratase 1, peroxisomal	Up	36.5267	88.71	1.28015	0.900719
65249	ZSWIM4	zinc finger, SWIM-type containing 4	Up	3.12667	7.59	1.27947	0.857788
80328	ULBP2	UL16 binding protein 2	Up	26.74	64.88	1.27877	0.899767
84852	ATP1A1OS	ATP1A1 opposite strand	Up	12.1533	29.4533	1.27708	0.894716
23424	TDRD7	tudor domain containing 7	Up	10.2067	24.6933	1.27461	0.892565
55362	TMEM63B	transmembrane protein 63B	Up	18.84	45.57	1.27429	0.897863
8462	KLF11	Kruppel-like factor 11	Up	1.97667	4.77	1.27092	0.822852
55668	GPATCH2L	G patch domain containing 2-like	Up	9.36333	22.59	1.27059	0.891207
283131	NEAT1	nuclear paraspeckle assembly transcript 1 (non-protein coding)	Up	576.347	1387.64	1.26762	0.90302
5208	PFKFB2	6-phosphofructo-2-kinase/fructose-2,6-biphosphatase 2	Up	7.89333	19	1.26729	0.888254
10916	MAGED2	melanoma antigen family D, 2	Up	18.0933	43.4767	1.26478	0.897405
3685	ITGAV	integrin, alpha V	Up	35.7933	85.9833	1.26437	0.900173
100381270	ZBED6	zinc finger, BED-type containing 6	Up	8.12333	19.5133	1.26432	0.888501
124936	CYB5D2	cytochrome b5 domain containing 2	Up	6.65667	15.9733	1.26279	0.884605
345757	FAM174A	family with sequence similarity 174, member A	Up	6.71	16.1	1.26268	0.88471
1287	COL4A5	collagen, type IV, alpha 5	Up	5.45333	13.0667	1.26068	0.879439
3656	IRAK2	interleukin-1 receptor-associated kinase 2	Up	11.5133	27.56	1.25927	0.89357
51643	TMBIM4	transmembrane BAX inhibitor motif containing 4	Up	13.2933	31.8133	1.25893	0.894919
27113	BBC3	BCL2 binding component 3	Up	3.69333	8.83667	1.25858	0.864549
100505648	LOC100505648	uncharacterized LOC100505648	Up	2.23333	5.33333	1.25584	0.832461
199746	U2AF1L4	U2 small nuclear RNA auxiliary factor 1-like 4	Up	3.13	7.47333	1.25559	0.855751
7084	TK2	thymidine kinase 2, mitochondrial	Up	2.07667	4.95333	1.25413	0.825311
4615	MYD88	myeloid differentiation primary response 88	Up	6.88	16.3933	1.25263	0.884657
10890	RAB10	RAB10, member RAS oncogene family	Up	52.43	124.907	1.25239	0.90049
55788	LMBRD1	LMBR1 domain containing 1	Up	14.4033	34.3033	1.25195	0.895192
3655	ITGA6	integrin, alpha 6	Up	97.56	232.34	1.25188	0.90153
1375	CPT1B	carnitine palmitoyltransferase 1B (muscle)	Up	3.68	8.76	1.25123	0.863562
23161	SNX13	sorting nexin 13	Up	12.8567	30.5867	1.25039	0.894099
10347	ABCA7	ATP-binding cassette, sub-family A (ABC1), member 7	Up	3.51	8.34333	1.24915	0.861243
3107	HLA-C	major histocompatibility complex, class I, C	Up	487.407	1158.53	1.2491	0.902421
122509	IFI27L1	interferon, alpha-inducible protein 27-like 1	Up	4.46667	10.6133	1.24861	0.871716
9236	CCPG1	cell cycle progression 1	Up	13.03	30.95	1.2481	0.894187
91316	GUSBP11	glucuronidase, beta pseudogene 11	Up	3.07667	7.3	1.24653	0.853715
1997	ELF1	E74-like factor 1 (ets domain transcription factor)	Up	14.48	34.3533	1.24639	0.895192
10999	SLC27A4	solute carrier family 27 (fatty acid transporter), member 4	Up	8.20333	19.45	1.24549	0.887875
84925	DIRC2	disrupted in renal carcinoma 2	Up	7.56333	17.93	1.24528	0.886288
84961	FBXL20	F-box and leucine-rich repeat protein 20	Up	1.99667	4.73333	1.24526	0.82056
5966	REL	v-rel reticuloendotheliosis viral oncogene homolog (avian)	Up	4.6	10.9033	1.24506	0.872686
130557	ZNF513	zinc finger protein 513	Up	6.47333	15.34	1.24472	0.882709
84727	SPSB2	splA/ryanodine receptor domain and SOCS box containing 2	Up	2.78	6.58333	1.24373	0.846451
9249	DHRS3	dehydrogenase/reductase (SDR family) member 3	Up	22.46	53.13	1.24217	0.897652
2588	GALNS	galactosamine (N-acetyl)-6-sulfate sulfatase	Up	8.7	20.5567	1.24052	0.88843
65258	MPPE1	metallophosphoesterase 1	Up	6.97333	16.45	1.23817	0.884217
80818	ZNF436	zinc finger protein 436	Up	4.72333	11.14	1.23787	0.872942
5025	P2RX4	purinergic receptor P2X, ligand-gated ion channel, 4	Up	9.64667	22.75	1.23776	0.890105
50488	MINK1	misshapen-like kinase 1	Up	21.3633	50.3767	1.23762	0.897343
7098	TLR3	toll-like receptor 3	Up	2.17	5.11667	1.23751	0.827154
5194	PEX13	peroxisomal biogenesis factor 13	Up	9.78333	23.0633	1.2372	0.890299
55187	VPS13D	vacuolar protein sorting 13 homolog D (S. cerevisiae)	Up	4.37	10.3	1.23694	0.869927
1277	COL1A1	collagen, type I, alpha 1	Up	3.18333	7.49667	1.23571	0.854544
7767	ZNF224	zinc finger protein 224	Up	5.09333	11.9933	1.23555	0.875604
51226	COPZ2	coatomer protein complex, subunit zeta 2	Up	3.48667	8.21	1.23553	0.859745
659	BMPR2	bone morphogenetic protein receptor, type II (serine/threonine kinase)	Up	4.85	11.4167	1.23508	0.873823
4973	OLR1	oxidized low density lipoprotein (lectin-like) receptor 1	Up	26.0233	61.24	1.23467	0.897969
23328	SASH1	SAM and SH3 domain containing 1	Up	1.94667	4.57667	1.23329	0.81594
9748	SLK	STE20-like kinase	Up	23.4467	55.1033	1.23276	0.897449
5916	RARG	retinoic acid receptor, gamma	Up	13.2533	31.1267	1.2318	0.893508
7020	TFAP2A	transcription factor AP-2 alpha (activating enhancer binding protein 2 alpha)	Up	13.3067	31.2333	1.23094	0.893535
56261	GPCPD1	glycerophosphocholine phosphodiesterase GDE1 homolog (S. cerevisiae)	Up	5.34667	12.5433	1.23021	0.876715
9076	CLDN1	claudin 1	Up	224.89	527.55	1.23009	0.901663
23382	AHCYL2	adenosylhomocysteinase-like 2	Up	4.92	11.5367	1.2295	0.873867
340348	TSPAN33	tetraspanin 33	Up	1.70667	4	1.22882	0.801306
196743	PAOX	polyamine oxidase (exo-N4-amino)	Up	2.05667	4.82	1.22873	0.820551
3164	NR4A1	nuclear receptor subfamily 4, group A, member 1	Up	2.35	5.50667	1.22852	0.832804
7050	TGIF1	TGFB-induced factor homeobox 1	Up	26.33	61.6933	1.22841	0.897995
51147	ING4	inhibitor of growth family, member 4	Up	7.28333	17.0533	1.22738	0.884525
1366	CLDN7	claudin 7	Up	12.8533	30.08	1.22666	0.893173
2125	EVPL	envoplakin	Up	6.6	15.4367	1.22582	0.882321
28232	SLCO3A1	solute carrier organic anion transporter family, member 3A1	Up	7.73	18.0733	1.22532	0.885601
138162	C9orf116	chromosome 9 open reading frame 116	Up	2.98	6.96667	1.22516	0.849457
272	AMPD3	adenosine monophosphate deaminase 3	Up	4.49333	10.49	1.22316	0.869909
223082	ZNRF2	zinc and ring finger 2	Up	9	21.01	1.22308	0.888192
27034	ACAD8	acyl-CoA dehydrogenase family, member 8	Up	3.32	7.73667	1.22053	0.855443
11092	C9orf9	chromosome 9 open reading frame 9	Up	1.85	4.3	1.21681	0.808403
9648	GCC2	GRIP and coiled-coil domain containing 2	Up	5.88667	13.6733	1.21584	0.87883
129642	MBOAT2	membrane bound O-acyltransferase domain containing 2	Up	10.44	24.2167	1.21388	0.888951
100133144	UBE2Q2P3	ubiquitin-conjugating enzyme E2Q family member 2 pseudogene 3	Up	1.79667	4.16667	1.21357	0.80336
2041	EPHA1	EPH receptor A1	Up	7.71667	17.8833	1.21257	0.883591
100	ADA	adenosine deaminase	Up	23.9733	55.46	1.21002	0.895747
340481	ZDHHC21	zinc finger, DHHC-type containing 21	Up	2.94667	6.80667	1.20786	0.845605
23355	VPS8	vacuolar protein sorting 8 homolog (S. cerevisiae)	Up	9.11333	21.0467	1.20754	0.886623
3664	IRF6	interferon regulatory factor 6	Up	48.7133	112.467	1.20711	0.897951
26027	ACOT11	acyl-CoA thioesterase 11	Up	1.98333	4.57667	1.20637	0.812714
445	ASS1	argininosuccinate synthase 1	Up	103.977	239.88	1.20605	0.899194
51380	CSAD	cysteine sulfinic acid decarboxylase	Up	3.06667	7.07	1.20504	0.847967
133746	JMY	junction mediating and regulatory protein, p53 cofactor	Up	3.47333	8.00333	1.20428	0.855284
7699	ZNF140	zinc finger protein 140	Up	2.27667	5.24333	1.20356	0.825461
81894	SLC25A28	solute carrier family 25 (mitochondrial iron transporter), member 28	Up	12.6867	29.1967	1.20249	0.890846
55315	SLC29A3	solute carrier family 29 (nucleoside transporters), member 3	Up	3.38667	7.79333	1.20237	0.85353
3433	IFIT2	interferon-induced protein with tetratricopeptide repeats 2	Up	15.1567	34.8667	1.2019	0.892468
57186	RALGAPA2	Ral GTPase activating protein, alpha subunit 2 (catalytic)	Up	5.19333	11.94	1.20107	0.872704
9683	N4BP1	NEDD4 binding protein 1	Up	9.72	22.3033	1.19823	0.887205
9728	SECISBP2L	SECIS binding protein 2-like	Up	5.41	12.4033	1.19703	0.873779
2950	GSTP1	glutathione S-transferase pi 1	Up	779.287	1785.99	1.1965	0.899785
29992	PILRA	paired immunoglobin-like type 2 receptor alpha	Up	1.84	4.21333	1.19526	0.803052
130888	FBXO36	F-box protein 36	Up	1.91333	4.38	1.19484	0.806992
25851	TECPR1	tectonin beta-propeller repeat containing 1	Up	2.58333	5.91	1.19392	0.834576
253959	RALGAPA1	Ral GTPase activating protein, alpha subunit 1 (catalytic)	Up	3.67667	8.39667	1.19142	0.85695
253039	LOC253039	uncharacterized LOC253039	Up	4.48333	10.2367	1.1911	0.865854
7102	TSPAN7	tetraspanin 7	Up	1.96667	4.49	1.19096	0.809117
6430	SRSF5	serine/arginine-rich splicing factor 5	Up	86.1233	196.547	1.1904	0.89811
5875	RABGGTA	Rab geranylgeranyltransferase, alpha subunit	Up	8.96	20.4433	1.19006	0.885125
5465	PPARA	peroxisome proliferator-activated receptor alpha	Up	2.90667	6.63	1.18964	0.842246
3363	HTR7	5-hydroxytryptamine (serotonin) receptor 7, adenylate cyclase-coupled	Up	4.61333	10.5067	1.18742	0.866824
23321	TRIM2	tripartite motif containing 2	Up	2.14333	4.88	1.18702	0.817412
79041	TMEM38A	transmembrane protein 38A	Up	3.54	8.05333	1.18584	0.854447
51185	CRBN	cereblon	Up	3.34667	7.61	1.18517	0.851061
100129148	LOC100129148	uncharacterized LOC100129148	Up	2.30667	5.24333	1.18467	0.823601
3430	IFI35	interferon-induced protein 35	Up	17.0133	38.6433	1.18355	0.892397
2629	GBA	glucosidase, beta, acid	Up	24.7533	56.2033	1.18303	0.894522
26470	SEZ6L2	seizure related 6 homolog (mouse)-like 2	Up	7.13	16.1867	1.18283	0.879985
100379224	LOC100379224	uncharacterized LOC100379224	Up	3.48333	7.90667	1.1826	0.852745
5869	RAB5B	RAB5B, member RAS oncogene family	Up	21.9967	49.9033	1.18185	0.89394
4669	NAGLU	N-acetylglucosaminidase, alpha	Up	6.78	15.3633	1.18013	0.878654
91683	SYT12	synaptotagmin XII	Up	4.69	10.6133	1.17822	0.866656
10868	USP20	ubiquitin specific peptidase 20	Up	4.86	10.99	1.17716	0.868005
58486	ZBED5	zinc finger, BED-type containing 5	Up	14.6333	33.0867	1.17699	0.890925
57132	CHMP1B	charged multivesicular body protein 1B	Up	38.45	86.89	1.17621	0.896047
6778	STAT6	signal transducer and activator of transcription 6, interleukin-4 induced	Up	40.34	91.03	1.17413	0.895985
440297	LOC440297	chondroitin sulfate proteoglycan 4 pseudogene	Up	2.92333	6.59667	1.17412	0.840712
10567	RABAC1	Rab acceptor 1 (prenylated)	Up	41.3033	93.0533	1.1718	0.896029
64114	TMBIM1	transmembrane BAX inhibitor motif containing 1	Up	67.3567	151.747	1.17177	0.896973
10577	NPC2	Niemann-Pick disease, type C2	Up	122.877	276.713	1.17118	0.897942
53836	GPR87	G protein-coupled receptor 87	Up	32.9967	74.27	1.17046	0.895359
51306	FAM13B	family with sequence similarity 13, member B	Up	7.31333	16.4567	1.17007	0.879915
55776	SAYSD1	SAYSVFN motif domain containing 1	Up	3.86	8.67	1.16743	0.857197
253260	RICTOR	RPTOR independent companion of MTOR, complex 2	Up	6.42333	14.42	1.16668	0.876538
90990	KIFC2	kinesin family member C2	Up	4.40333	9.87333	1.16494	0.862001
9578	CDC42BPB	CDC42 binding protein kinase beta (DMPK-like)	Up	7.62	17.0833	1.16473	0.879553
8650	NUMB	numb homolog (Drosophila)	Up	24.03	53.84	1.16384	0.892874
53833	IL20RB	interleukin 20 receptor beta	Up	3.44333	7.71333	1.16355	0.849386
64773	PCED1A	PC-esterase domain containing 1A	Up	11.0633	24.7667	1.16261	0.8862
401427	OR2A7	olfactory receptor, family 2, subfamily A, member 7	Up	2.39	5.34667	1.16163	0.822808
10475	TRIM38	tripartite motif containing 38	Up	5.73667	12.8333	1.16161	0.871998
2524	FUT2	fucosyltransferase 2 (secretor status included)	Up	2.85667	6.38667	1.16073	0.83708
56063	TMEM234	transmembrane protein 234	Up	3.24	7.24333	1.16066	0.84534
255488	RNF144B	ring finger protein 144B	Up	5.54	12.38	1.16005	0.870738
1374	CPT1A	carnitine palmitoyltransferase 1A (liver)	Up	10.43	23.3033	1.1598	0.885213
6536	SLC6A9	solute carrier family 6 (neurotransmitter transporter, glycine), member 9	Up	5.61667	12.5467	1.15952	0.871099
2074	ERCC6	excision repair cross-complementing rodent repair deficiency, complementation group 6	Up	2.28333	5.1	1.15936	0.818462
23135	KDM6B	lysine (K)-specific demethylase 6B	Up	3.70667	8.27333	1.15835	0.853459
5641	LGMN	legumain	Up	14.1767	31.62	1.15732	0.888942
23116	FAM179B	family with sequence similarity 179, member B	Up	2.90333	6.46333	1.15457	0.837441
116236	ABHD15	abhydrolase domain containing 15	Up	2.19667	4.88667	1.15353	0.813657
222161	DKFZP586I1420	uncharacterized protein DKFZp586I1420	Up	3.46333	7.70333	1.15332	0.848822
100134934	TEN1	TEN1 telomerase capping complex subunit homolog (S. cerevisiae)	Up	7.73333	17.18	1.15157	0.879333
100093631	LOC100093631	general transcription factor II, i, pseudogene	Up	11.6433	25.8633	1.1514	0.88657
1500	CTNND1	catenin (cadherin-associated protein), delta 1	Up	66.14	146.89	1.15114	0.895536
1512	CTSH	cathepsin H	Up	53.64	118.993	1.1495	0.895148
9778	KIAA0232	KIAA0232	Up	4.04333	8.96667	1.14903	0.857003
4258	MGST2	microsomal glutathione S-transferase 2	Up	11.4067	25.2733	1.14774	0.886209
414918	DENND6B	DENN/MADD domain containing 6B	Up	2.49667	5.53	1.14728	0.824914
11329	STK38	serine/threonine kinase 38	Up	13.8433	30.6267	1.1456	0.888457
3669	ISG20	interferon stimulated exonuclease gene 20kDa	Up	4.94333	10.9333	1.14518	0.865528
3460	IFNGR2	interferon gamma receptor 2 (interferon gamma transducer 1)	Up	27.8633	61.6233	1.14511	0.89327
1774	DNASE1L1	deoxyribonuclease I-like 1	Up	4.12	9.11	1.14481	0.857329
2738	GLI4	GLI family zinc finger 4	Up	3.16333	6.99	1.14385	0.841928
4681	NBL1	neuroblastoma 1, DAN family BMP antagonist	Up	35.71	78.8667	1.14309	0.893834
3628	INPP1	inositol polyphosphate-1-phosphatase	Up	12.27	27.0967	1.14298	0.886791
2944	GSTM1	glutathione S-transferase mu 1	Up	11.4833	25.34	1.14188	0.885865
201176	ARHGAP27	Rho GTPase activating protein 27	Up	9.08	19.99	1.13851	0.881819
51199	NIN	ninein (GSK3B interacting protein)	Up	13.57	29.87	1.13828	0.887831
53	ACP2	acid phosphatase 2, lysosomal	Up	12.8133	28.1933	1.13771	0.88717
8611	PPAP2A	phosphatidic acid phosphatase type 2A	Up	10.7333	23.6067	1.1371	0.884684
4189	DNAJB9	DnaJ (Hsp40) homolog, subfamily B, member 9	Up	7.17667	15.7733	1.1361	0.876768
57018	CCNL1	cyclin L1	Up	70.7733	155.493	1.13557	0.895298
6814	STXBP3	syntaxin binding protein 3	Up	13.7033	30.0967	1.13508	0.887902
23247	KIAA0556	KIAA0556	Up	3.44333	7.55667	1.13394	0.845605
23033	DOPEY1	dopey family member 1	Up	3.64333	7.99	1.13294	0.849016
57146	TMEM159	transmembrane protein 159	Up	13.95	30.5667	1.13169	0.887073
158358	KIAA2026	KIAA2026	Up	2.92	6.39333	1.1306	0.834294
84861	KLHL22	kelch-like family member 22	Up	3.85667	8.43667	1.12932	0.852075
145748	LYSMD4	LysM, putative peptidoglycan-binding, domain containing 4	Up	2.38333	5.21333	1.12923	0.817307
284023	LOC284023	uncharacterized LOC284023	Up	2.77	6.05667	1.12864	0.830362
79627	OGFRL1	opioid growth factor receptor-like 1	Up	21.95	47.98	1.12821	0.890661
9455	HOMER2	homer homolog 2 (Drosophila)	Up	4.27667	9.33667	1.12642	0.856933
5164	PDK2	pyruvate dehydrogenase kinase, isozyme 2	Up	9.22	20.1267	1.12627	0.88084
755	C21orf2	chromosome 21 open reading frame 2	Up	3.37333	7.36333	1.12618	0.843656
9685	CLINT1	clathrin interactor 1	Up	43.9967	96.02	1.12594	0.893367
57572	DOCK6	dedicator of cytokinesis 6	Up	3.72	8.11667	1.12558	0.849616
440672	NUDT4P1	nudix (nucleoside diphosphate linked moiety X)-type motif 4 pseudogene 1	Up	2.33	5.08333	1.12544	0.814433
7739	ZNF185	zinc finger protein 185 (LIM domain)	Up	20.32	44.31	1.12473	0.889903
54981	NMRK1	nicotinamide riboside kinase 1	Up	12	26.1533	1.12396	0.884948
353174	ZACN	zinc activated ligand-gated ion channel	Up	5.99	13.04	1.12232	0.870015
9550	ATP6V1G1	ATPase, H+ transporting, lysosomal 13kDa, V1 subunit G1	Up	80.23	174.64	1.12217	0.894249
122786	FRMD6	FERM domain containing 6	Up	21.3167	46.3633	1.121	0.890167
6817	SULT1A1	sulfotransferase family, cytosolic, 1A, phenol-preferring, member 1	Up	8.91333	19.3833	1.12078	0.879694
59338	PLEKHA1	pleckstrin homology domain containing, family A (phosphoinositide binding specific) member 1	Up	11.4767	24.95	1.12034	0.884128
9849	ZNF518A	zinc finger protein 518A	Up	3.04667	6.62333	1.12033	0.836163
2064	ERBB2	v-erb-b2 erythroblastic leukemia viral oncogene homolog 2, neuro/glioblastoma derived oncogene homolog (avian)	Up	13.9333	30.29	1.1203	0.886667
146691	TOM1L2	target of myb1-like 2 (chicken)	Up	7.58	16.4733	1.11986	0.876415
51696	HECA	headcase homolog (Drosophila)	Up	5.12667	11.1367	1.11922	0.864091
1535	CYBA	cytochrome b-245, alpha polypeptide	Up	120.69	262.067	1.11863	0.894883
10614	HEXIM1	hexamethylene bis-acetamide inducible 1	Up	10.02	21.7567	1.11858	0.881907
253725	FAM21C	family with sequence similarity 21, member C	Up	8.68667	18.8567	1.1182	0.879201
25934	NIPSNAP3A	nipsnap homolog 3A (C. elegans)	Up	10.9433	23.7433	1.11747	0.883397
571	BACH1	BTB and CNC homology 1, basic leucine zipper transcription factor 1	Up	12.32	26.72	1.11692	0.88516
138151	NACC2	NACC family member 2, BEN and BTB (POZ) domain containing	Up	4.22333	9.15667	1.11644	0.855522
9919	SEC16A	SEC16 homolog A (S. cerevisiae)	Up	15.0633	32.64	1.1156	0.88724
582	BBS1	Bardet-Biedl syndrome 1	Up	8.41333	18.22	1.11477	0.877869
100137049	PLA2G4B	phospholipase A2, group IVB (cytosolic)	Up	3.02	6.54	1.11474	0.834365
57662	CAMSAP3	calmodulin regulated spectrin-associated protein family, member 3	Up	3.54667	7.67333	1.11339	0.844917
84220	RGPD5	RANBP2-like and GRIP domain containing 5	Up	3.63667	7.86333	1.11252	0.84638
10490	VTI1B	vesicle transport through interaction with t-SNAREs 1B	Up	53.9533	116.65	1.1124	0.892812
57088	PLSCR4	phospholipid scramblase 4	Up	4.03333	8.72	1.11236	0.852331
4205	MEF2A	myocyte enhancer factor 2A	Up	6.37333	13.7767	1.11211	0.870755
84836	ABHD14B	abhydrolase domain containing 14B	Up	4.26	9.20667	1.11183	0.855037
965	CD58	CD58 molecule	Up	13.6467	29.48	1.11119	0.885557
9961	MVP	major vault protein	Up	43.62	94.22	1.11104	0.892353
1382	CRABP2	cellular retinoic acid binding protein 2	Up	11.8367	25.5467	1.10987	0.883749
152002	XXYLT1	xyloside xylosyltransferase 1	Up	6.65333	14.3533	1.10924	0.871928
55088	C10orf118	chromosome 10 open reading frame 118	Up	8.86333	19.11	1.10841	0.87861
8645	KCNK5	potassium channel, subfamily K, member 5	Up	3.76	8.10667	1.10838	0.848055
55204	GOLPH3L	golgi phosphoprotein 3-like	Up	5.67667	12.2267	1.10692	0.866665
54812	AFTPH	aftiphilin	Up	15.8167	34.06	1.10663	0.88687
90120	C9orf69	chromosome 9 open reading frame 69	Up	19.77	42.56	1.10619	0.88888
3667	IRS1	insulin receptor substrate 1	Up	11.3767	24.49	1.10611	0.883035
3852	KRT5	keratin 5	Up	488.933	1052.48	1.10608	0.894972
5791	PTPRE	protein tyrosine phosphatase, receptor type, E	Up	5.70333	12.2767	1.10604	0.866735
79930	DOK3	docking protein 3	Up	2.27	4.88333	1.10517	0.808465
653583	PHLDB3	pleckstrin homology-like domain, family B, member 3	Up	2.54333	5.47	1.10482	0.81914
55266	TMEM19	transmembrane protein 19	Up	8.79333	18.91	1.10467	0.87809
57184	FAM219B	family with sequence similarity 219, member B	Up	6.35667	13.6467	1.10221	0.869918
9976	CLEC2B	C-type lectin domain family 2, member B	Up	11.17	23.97	1.1016	0.882374
79990	PLEKHH3	pleckstrin homology domain containing, family H (with MyTH4 domain) member 3	Up	7	15.02	1.10146	0.872677
90693	CCDC126	coiled-coil domain containing 126	Up	5.62	12.05	1.10039	0.865589
5189	PEX1	peroxisomal biogenesis factor 1	Up	5.88333	12.6067	1.09948	0.867458
84514	GHDC	GH3 domain containing	Up	6.07667	13.02	1.09938	0.868375
55667	DENND4C	DENN/MADD domain containing 4C	Up	7.37333	15.7933	1.09893	0.873929
7263	TST	thiosulfate sulfurtransferase (rhodanese)	Up	18.0233	38.5833	1.09811	0.887769
56882	CDC42SE1	CDC42 small effector 1	Up	33.6433	71.9933	1.09754	0.891154
79774	GRTP1	growth hormone regulated TBC protein 1	Up	3.12333	6.68	1.09676	0.834867
54407	SLC38A2	solute carrier family 38, member 2	Up	122.407	261.683	1.09614	0.893843
56181	MTFR1L	mitochondrial fission regulator 1-like	Up	8.81667	18.8233	1.09422	0.877367
3417	IDH1	isocitrate dehydrogenase 1 (NADP+), soluble	Up	46.0267	98.2	1.09325	0.891516
7633	ZNF79	zinc finger protein 79	Up	3.27	6.97	1.09187	0.836736
23064	SETX	senataxin	Up	9.84333	20.9767	1.09157	0.879359
4077	NBR1	neighbor of BRCA1 gene 1	Up	31.91	67.8933	1.08926	0.890361
65988	ZNF747	zinc finger protein 747	Up	2.39	5.08	1.08782	0.81051
27094	KCNMB3	potassium large conductance calcium-activated channel, subfamily M beta member 3	Up	2.99333	6.36	1.08727	0.830389
9989	PPP4R1	protein phosphatase 4, regulatory subunit 1	Up	61.1467	129.837	1.08635	0.892036
64699	TMPRSS3	transmembrane protease, serine 3	Up	2.70667	5.74667	1.08621	0.82212
7581	ZNF33A	zinc finger protein 33A	Up	2.29	4.86	1.08561	0.805943
8859	STK19	serine/threonine kinase 19	Up	7.16667	15.2067	1.08533	0.872148
3229	HOXC13	homeobox C13	Up	2.35667	5	1.08518	0.808694
84680	ACCS	1-aminocyclopropane-1-carboxylate synthase homolog (Arabidopsis)(non-functional)	Up	2.25	4.77333	1.08507	0.803969
7091	TLE4	transducin-like enhancer of split 4 (E(sp1) homolog, Drosophila)	Up	3.01	6.38333	1.08455	0.829931
11214	AKAP13	A kinase (PRKA) anchor protein 13	Up	9.06	19.2133	1.08452	0.877111
9950	GOLGA5	golgin A5	Up	9.80333	20.7767	1.08362	0.878619
51527	GSKIP	GSK3B interacting protein	Up	7.11667	15.08	1.08336	0.871408
1657	DMXL1	Dmx-like 1	Up	4.60667	9.75667	1.08267	0.855443
1486	CTBS	chitobiase, di-N-acetyl-	Up	7.25333	15.3567	1.08215	0.871875
23428	SLC7A8	solute carrier family 7 (amino acid transporter light chain, L system), member 8	Up	2.28	4.82667	1.08199	0.804674
27434	POLM	polymerase (DNA directed), mu	Up	5.76667	12.2033	1.08147	0.864602
11257	TP53TG1	TP53 target 1 (non-protein coding)	Up	9.27667	19.62	1.08065	0.877473
55218	EXD2	exonuclease 3'-5' domain containing 2	Up	5.47333	11.57	1.0799	0.862583
57617	VPS18	vacuolar protein sorting 18 homolog (S. cerevisiae)	Up	8.63	18.24	1.07967	0.876018
224	ALDH3A2	aldehyde dehydrogenase 3 family, member A2	Up	23.42	49.4833	1.0792	0.88836
283377	SPRYD4	SPRY domain containing 4	Up	8.12	17.15	1.07866	0.874705
388	RHOB	ras homolog family member B	Up	18.6667	39.4033	1.07785	0.886791
53916	RAB4B	RAB4B, member RAS oncogene family	Up	9.99333	21.0833	1.07707	0.878804
28970	C11orf54	chromosome 11 open reading frame 54	Up	10.3067	21.72	1.07545	0.879333
6774	STAT3	signal transducer and activator of transcription 3 (acute-phase response factor)	Up	40.0167	84.3033	1.07499	0.890061
6821	SUOX	sulfite oxidase	Up	5.97667	12.5833	1.0741	0.86514
7005	TEAD3	TEA domain family member 3	Up	10.0333	21.1233	1.07404	0.878275
153090	DAB2IP	DAB2 interacting protein	Up	17.48	36.8	1.074	0.885645
25963	TMEM87A	transmembrane protein 87A	Up	27.9933	58.93	1.07392	0.888686
27072	VPS41	vacuolar protein sorting 41 homolog (S. cerevisiae)	Up	17.4833	36.7867	1.0732	0.885645
56998	CTNNBIP1	catenin, beta interacting protein 1	Up	11.0667	23.2767	1.07266	0.880047
23582	CCNDBP1	cyclin D-type binding-protein 1	Up	9.4	19.7533	1.07136	0.876953
27175	TUBG2	tubulin, gamma 2	Up	7.53	15.8233	1.07133	0.871998
387680	FAM21A	family with sequence similarity 21, member A	Up	7.12	14.9467	1.06987	0.870553
131544	CRYBG3	beta-gamma crystallin domain containing 3	Up	6.96667	14.6233	1.06973	0.869891
102	ADAM10	ADAM metallopeptidase domain 10	Up	49.2133	103.237	1.06883	0.89059
55900	ZNF302	zinc finger protein 302	Up	2.93333	6.15333	1.06883	0.82577
6274	S100A3	S100 calcium binding protein A3	Up	5.21667	10.9367	1.06797	0.859524
203	AK1	adenylate kinase 1	Up	17.7167	37.12	1.06709	0.885671
3613	IMPA2	inositol(myo)-1(or 4)-monophosphatase 2	Up	25.12	52.6233	1.06687	0.888095
30851	TAX1BP3	Tax1 (human T-cell leukemia virus type I) binding protein 3	Up	52.52	109.793	1.06385	0.890396
4163	MCC	mutated in colorectal cancers	Up	6.74333	14.0933	1.06348	0.868357
10158	PDZK1IP1	PDZK1 interacting protein 1	Up	61.4867	128.393	1.06222	0.890723
57674	RNF213	ring finger protein 213	Up	9.96333	20.78	1.0605	0.877596
201232	SLC16A13	solute carrier family 16, member 13 (monocarboxylic acid transporter 13)	Up	5.14333	10.72	1.05953	0.858264
8693	GALNT4	UDP-N-acetyl-alpha-D-galactosamine:polypeptide N-acetylgalactosaminyltransferase 4 (GalNAc-T4)	Up	2.28	4.75	1.05889	0.800557
51274	KLF3	Kruppel-like factor 3 (basic)	Up	20.86	43.4367	1.05817	0.88665
80219	COQ10B	coenzyme Q10 homolog B (S. cerevisiae)	Up	14.4233	30.0233	1.05768	0.883229
2801	GOLGA2	golgin A2	Up	22.01	45.8067	1.0574	0.886941
349565	NMNAT3	nicotinamide nucleotide adenylyltransferase 3	Up	3.09667	6.44333	1.05709	0.828723
2810	SFN	stratifin	Up	297.87	619.033	1.05533	0.892715
127262	TPRG1L	tumor protein p63 regulated 1-like	Up	20.45	42.4833	1.0548	0.885795
9267	CYTH1	cytohesin 1	Up	10.7367	22.3	1.0545	0.878099
149345	SHISA4	shisa homolog 4 (Xenopus laevis)	Up	3.7	7.67333	1.05233	0.839584
6850	SYK	spleen tyrosine kinase	Up	10.7033	22.1967	1.05228	0.878011
790952	ESRG	embryonic stem cell related (non-protein coding)	Up	94.63	196.107	1.05127	0.890802
23265	EXOC7	exocyst complex component 7	Up	22.7467	47.1333	1.05109	0.886429
5597	MAPK6	mitogen-activated protein kinase 6	Up	28.9933	60.0767	1.05108	0.887752
374395	TMEM179B	transmembrane protein 179B	Up	23.5933	48.83	1.04939	0.886676
51149	C5orf45	chromosome 5 open reading frame 45	Up	27.14	56.1667	1.04929	0.887408
79176	FBXL15	F-box and leucine-rich repeat protein 15	Up	2.61667	5.41333	1.04879	0.812344
8408	ULK1	unc-51-like kinase 1 (C. elegans)	Up	6.71	13.88	1.04862	0.866956
79156	PLEKHF1	pleckstrin homology domain containing, family F (with FYVE domain) member 1	Up	16.7633	34.6667	1.04824	0.883899
55664	CDC37L1	cell division cycle 37-like 1	Up	8.36667	17.3	1.04805	0.872986
5191	PEX7	peroxisomal biogenesis factor 7	Up	5.07667	10.4967	1.04798	0.856271
6737	TRIM21	tripartite motif containing 21	Up	9.00333	18.6133	1.04781	0.874528
8887	TAX1BP1	Tax1 (human T-cell leukemia virus type I) binding protein 1	Up	69.81	144.267	1.04723	0.890291
84513	PPAPDC1B	phosphatidic acid phosphatase type 2 domain containing 1B	Up	4.62667	9.56	1.04704	0.851969
11163	NUDT4	nudix (nucleoside diphosphate linked moiety X)-type motif 4	Up	16.3667	33.8133	1.04683	0.883635
80271	ITPKC	inositol-trisphosphate 3-kinase C	Up	8.06	16.62	1.04407	0.87139
23093	TTLL5	tubulin tyrosine ligase-like family, member 5	Up	10.0367	20.6667	1.04203	0.876053
5412	UBL3	ubiquitin-like 3	Up	6.9	14.2033	1.04156	0.866982
5660	PSAP	prosaposin	Up	322.69	663.457	1.03985	0.891578
643224	TUBBP5	tubulin, beta pseudogene 5	Up	3.40667	7	1.03899	0.832284
6856	SYPL1	synaptophysin-like 1	Up	62.7033	128.807	1.03859	0.88955
23253	ANKRD12	ankyrin repeat domain 12	Up	7.33	15.04	1.03692	0.86864
54964	C1orf56	chromosome 1 open reading frame 56	Up	4.38667	9	1.0368	0.848188
8481	OFD1	oral-facial-digital syndrome 1	Up	6.44	13.21	1.0365	0.864717
84282	RNF135	ring finger protein 135	Up	3.59	7.36333	1.03638	0.835546
89801	PPP1R3F	protein phosphatase 1, regulatory subunit 3F	Up	2.90667	5.95667	1.03514	0.820057
84895	FAM73B	family with sequence similarity 73, member B	Up	7.72667	15.8233	1.03414	0.869451
65010	SLC26A6	solute carrier family 26, member 6	Up	2.7	5.52667	1.03345	0.81259
8737	RIPK1	receptor (TNFRSF)-interacting serine-threonine kinase 1	Up	7.69	15.74	1.03338	0.869292
2580	GAK	cyclin G associated kinase	Up	9.58667	19.62	1.03322	0.874493
338692	ANKRD13D	ankyrin repeat domain 13 family, member D	Up	14.2867	29.2333	1.03294	0.881184
219931	TPCN2	two pore segment channel 2	Up	3.18333	6.51333	1.03286	0.826545
100130987	LOC100130987	uncharacterized LOC100130987	Up	2.48	5.07333	1.03259	0.803872
9541	CIR1	corepressor interacting with RBPJ, 1	Up	15.1767	31.03	1.03181	0.881801
2970	GTF2IP1	general transcription factor IIi, pseudogene 1	Up	14.5767	29.7767	1.03052	0.881316
9991	PTBP3	polypyrimidine tract binding protein 3	Up	45.02	91.93	1.02997	0.888263
54838	WBP1L	WW domain binding protein 1-like	Up	10.6633	21.7733	1.0299	0.876441
5365	PLXNB3	plexin B3	Up	2.49	5.08333	1.02963	0.803872
2021	ENDOG	endonuclease G	Up	11.0633	22.58	1.02926	0.87712
57409	MIF4GD	MIF4G domain containing	Up	8.34333	17.0267	1.0291	0.871275
10809	STARD10	StAR-related lipid transfer (START) domain containing 10	Up	25.3933	51.8067	1.02869	0.885989
7779	SLC30A1	solute carrier family 30 (zinc transporter), member 1	Up	5.97667	12.1933	1.02868	0.860926
3916	LAMP1	lysosomal-associated membrane protein 1	Up	110.137	224.52	1.02755	0.890105
2804	GOLGB1	golgin B1	Up	15.1033	30.7867	1.02744	0.881713
8204	NRIP1	nuclear receptor interacting protein 1	Up	13.22	26.9467	1.02738	0.880012
4293	MAP3K9	mitogen-activated protein kinase kinase kinase 9	Up	4.09333	8.33667	1.02619	0.842784
25796	PGLS	6-phosphogluconolactonase	Up	35.1633	71.5933	1.02575	0.88754
2800	GOLGA1	golgin A1	Up	7.87667	16.03	1.02512	0.869662
2296	FOXC1	forkhead box C1	Up	2.47667	5.03333	1.02311	0.802267
58473	PLEKHB1	pleckstrin homology domain containing, family B (evectins) member 1	Up	5.5	11.17	1.02213	0.856897
93134	ZNF561	zinc finger protein 561	Up	5.46667	11.0967	1.02139	0.856589
163732	CITED4	Cbp/p300-interacting transactivator, with Glu/Asp-rich carboxy-terminal domain, 4	Up	4.47667	9.08	1.02027	0.847183
80024	SLC24A6	solute carrier family 24 (sodium/lithium/calcium exchanger), member 6	Up	8.73667	17.7167	1.01995	0.87176
144321	GLIPR1L2	GLI pathogenesis-related 1 like 2	Up	3.82333	7.73667	1.01688	0.837159
285172	FAM126B	family with sequence similarity 126, member B	Up	3.05	6.17	1.01646	0.820912
149041	RC3H1	ring finger and CCCH-type domains 1	Up	3.10333	6.27667	1.01618	0.822102
147965	FAM98C	family with sequence similarity 98, member C	Up	5.47333	11.0633	1.01529	0.856351
2171	FABP5	fatty acid binding protein 5 (psoriasis-associated)	Up	136.28	274.593	1.01072	0.889612
57464	STRIP2	striatin interacting protein 2	Up	10.53	21.2133	1.01047	0.874969
84173	ELMOD3	ELMO/CED-12 domain containing 3	Up	3.73333	7.52	1.01027	0.8347
3073	HEXA	hexosaminidase A (alpha polypeptide)	Up	29.2267	58.8633	1.01008	0.885839
92249	LOC92249	uncharacterized LOC92249	Up	7.61333	15.33	1.00976	0.867494
10116	FEM1B	fem-1 homolog b (C. elegans)	Up	12.81	25.7933	1.00973	0.87839
9870	KIAA0317	KIAA0317	Up	11.4067	22.96	1.00925	0.876415
8470	SORBS2	sorbin and SH3 domain containing 2	Up	3.63667	7.32	1.00923	0.832813
150737	TTC30B	tetratricopeptide repeat domain 30B	Up	2.69667	5.42667	1.00889	0.808297
384	ARG2	arginase, type II	Up	20.3767	40.9933	1.00847	0.883564
54811	ZNF562	zinc finger protein 562	Up	6.58667	13.25	1.00837	0.862786
54677	CROT	carnitine O-octanoyltransferase	Up	11.0233	22.17	1.00805	0.875745
51439	FAM8A1	family with sequence similarity 8, member A1	Up	6.40333	12.8767	1.00786	0.861649
10725	NFAT5	nuclear factor of activated T-cells 5, tonicity-responsive	Up	8.20667	16.48	1.00585	0.869265
57786	RBAK	RB-associated KRAB zinc finger	Up	6.61	13.2733	1.00581	0.862786
79958	DENND1C	DENN/MADD domain containing 1C	Up	3.82	7.67	1.00565	0.835828
5359	PLSCR1	phospholipid scramblase 1	Up	44.17	88.6467	1.005	0.887214
9204	ZMYM6	zinc finger, MYM-type 6	Up	3.57333	7.17	1.0047	0.831112
81669	CCNL2	cyclin L2	Up	37.4267	75.0967	1.00468	0.886685
84826	SFT2D3	SFT2 domain containing 3	Up	4.3	8.62667	1.00447	0.843022
100532735	INO80B-WBP1	INO80B-WBP1 readthrough	Up	3.86667	7.75667	1.00435	0.836295
55207	ARL8B	ADP-ribosylation factor-like 8B	Up	22.03	44.1867	1.00414	0.883935
55040	EPN3	epsin 3	Up	5.14333	10.3067	1.0028	0.852172
5476	CTSA	cathepsin A	Up	61.9133	124.003	1.00206	0.888007
2729	GCLC	glutamate-cysteine ligase, catalytic subunit	Up	17.9667	35.9667	1.00134	0.882039
4758	NEU1	sialidase 1 (lysosomal sialidase)	Up	40.1867	80.38	1.00012	0.88687
1009	CDH11	cadherin 11, type 2, OB-cadherin (osteoblast)	Down	3.60333	0.03	-6.90823	0.939402
9510	ADAMTS1	ADAM metallopeptidase with thrombospondin type 1 motif, 1	Down	12.2367	0.126667	-6.59403	0.985393
2201	FBN2	fibrillin 2	Down	5.57	0.0666667	-6.38457	0.962975
894	CCND2	cyclin D2	Down	12.6433	0.17	-6.2167	0.985287
164312	LRRN4	leucine rich repeat neuronal 4	Down	1.76	0.03	-5.87447	0.859419
7431	VIM	vimentin	Down	1.73333	0.03	-5.85244	0.856756
22854	NTNG1	netrin G1	Down	1.41667	0.0266667	-5.73132	0.825999
7057	THBS1	thrombospondin 1	Down	316.78	6.13667	-5.68988	0.996941
241	ALOX5AP	arachidonate 5-lipoxygenase-activating protein	Down	1.90333	0.04	-5.57238	0.869001
9353	SLIT2	slit homolog 2 (Drosophila)	Down	2.26667	0.05	-5.5025	0.892001
651746	ANKRD33B	ankyrin repeat domain 33B	Down	10.2733	0.253333	-5.34172	0.979372
1000	CDH2	cadherin 2, type 1, N-cadherin (neuronal)	Down	15.2133	0.396667	-5.26127	0.985613
27063	ANKRD1	ankyrin repeat domain 1 (cardiac muscle)	Down	6.50667	0.2	-5.02385	0.965143
56479	KCNQ5	potassium voltage-gated channel, KQT-like subfamily, member 5	Down	1.58667	0.05	-4.98793	0.839645
100127983	LOC100127983	uncharacterized LOC100127983	Down	1.81333	0.0633333	-4.83954	0.857735
7857	SCG2	secretogranin II	Down	1.47667	0.0566667	-4.7037	0.825664
220963	SLC16A9	solute carrier family 16, member 9 (monocarboxylic acid transporter 9)	Down	2.81333	0.123333	-4.51165	0.907869
1437	CSF2	colony stimulating factor 2 (granulocyte-macrophage)	Down	54.6067	2.41	-4.50197	0.989157
100874028	SGOL1-AS1	SGOL1 antisense RNA 1	Down	1.77	0.08	-4.46761	0.850286
92745	SLC38A5	solute carrier family 38, member 5	Down	7.18333	0.333333	-4.42962	0.964526
4907	NT5E	5'-nucleotidase, ecto (CD73)	Down	58.99	2.99667	-4.29904	0.987623
11262	SP140	SP140 nuclear body protein	Down	3.08	0.156667	-4.29716	0.914066
221662	RBM24	RNA binding motif protein 24	Down	4.91333	0.253333	-4.27759	0.947054
8771	TNFRSF6B	tumor necrosis factor receptor superfamily, member 6b, decoy	Down	6.85667	0.383333	-4.16084	0.959669
170690	ADAMTS16	ADAM metallopeptidase with thrombospondin type 1 motif, 16	Down	2.74667	0.156667	-4.13191	0.900878
81792	ADAMTS12	ADAM metallopeptidase with thrombospondin type 1 motif, 12	Down	3.37667	0.193333	-4.12644	0.920008
1284	COL4A2	collagen, type IV, alpha 2	Down	44.33	2.57	-4.10844	0.985287
3084	NRG1	neuregulin 1	Down	80.2833	4.67	-4.10361	0.986671
1906	EDN1	endothelin 1	Down	16.49	0.963333	-4.09741	0.978869
3956	LGALS1	lectin, galactoside-binding, soluble, 1	Down	104.713	6.19	-4.08036	0.986389
2115	ETV1	ets variant 1	Down	1.57667	0.0933333	-4.07834	0.826519
100506178	LOC100506178	uncharacterized LOC100506178	Down	2.74	0.163333	-4.06828	0.899776
2202	EFEMP1	EGF containing fibulin-like extracellular matrix protein 1	Down	67.6767	4.16	-4.024	0.985622
4162	MCAM	melanoma cell adhesion molecule	Down	11.3467	0.703333	-4.01192	0.972161
26002	MOXD1	monooxygenase, DBH-like 1	Down	4.77333	0.296667	-4.00808	0.942479
84983	FAM222A-AS1	FAM222A antisense RNA 1	Down	4.95333	0.31	-3.99806	0.944497
5104	SERPINA5	serpin peptidase inhibitor, clade A (alpha-1 antiproteinase, antitrypsin), member 5	Down	2.28667	0.143333	-3.9958	0.878487
1012	CDH13	cadherin 13, H-cadherin (heart)	Down	7.69333	0.496667	-3.95326	0.961714
7042	TGFB2	transforming growth factor, beta 2	Down	7.07333	0.46	-3.94268	0.958796
8727	CTNNAL1	catenin (cadherin-associated protein), alpha-like 1	Down	146.327	9.74667	-3.90814	0.985922
64236	PDLIM2	PDZ and LIM domain 2 (mystique)	Down	6.06	0.413333	-3.87394	0.95147
2335	FN1	fibronectin 1	Down	29.9067	2.06	-3.85975	0.980615
5157	PDGFRL	platelet-derived growth factor receptor-like	Down	3.18667	0.22	-3.85647	0.911095
692086	SNORD17	small nucleolar RNA, C/D box 17	Down	4.66333	0.323333	-3.85027	0.938423
558	AXL	AXL receptor tyrosine kinase	Down	112.25	8.07333	-3.79741	0.982915
1258	CNGB1	cyclic nucleotide gated channel beta 1	Down	1.83667	0.133333	-3.78398	0.843683
6542	SLC7A2	solute carrier family 7 (cationic amino acid transporter, y+ system), member 2	Down	1.78667	0.13	-3.78069	0.840386
1846	DUSP4	dual specificity phosphatase 4	Down	20.2133	1.47333	-3.77815	0.976401
6236	RRAD	Ras-related associated with diabetes	Down	2.28	0.166667	-3.774	0.873171
245806	VGLL2	vestigial like 2 (Drosophila)	Down	8.54667	0.626667	-3.76959	0.961846
400221	FLJ22447	uncharacterized LOC400221	Down	6.66667	0.51	-3.7084	0.95348
81624	DIAPH3	diaphanous homolog 3 (Drosophila)	Down	15.7867	1.21667	-3.6977	0.973791
57158	JPH2	junctophilin 2	Down	2.37333	0.183333	-3.69437	0.876212
207107	SFTA1P	surfactant associated 1, pseudogene	Down	3.55333	0.276667	-3.68295	0.916772
55872	PBK	PDZ binding kinase	Down	37.01	2.89667	-3.67545	0.978719
11098	PRSS23	protease, serine, 23	Down	74.62	5.97	-3.64376	0.980623
7015	TERT	telomerase reverse transcriptase	Down	4.71333	0.383333	-3.62008	0.935338
5325	PLAGL1	pleiomorphic adenoma gene-like 1	Down	3.25333	0.273333	-3.57319	0.906696
51201	ZDHHC2	zinc finger, DHHC-type containing 2	Down	7.41	0.626667	-3.5637	0.953912
1282	COL4A1	collagen, type IV, alpha 1	Down	17.86	1.56667	-3.51096	0.97172
3161	HMMR	hyaluronan-mediated motility receptor (RHAMM)	Down	34.1067	3.00667	-3.50382	0.976427
4131	MAP1B	microtubule-associated protein 1B	Down	4.13333	0.366667	-3.49476	0.924565
8614	STC2	stanniocalcin 2	Down	36.5567	3.24667	-3.4931	0.976709
55504	TNFRSF19	tumor necrosis factor receptor superfamily, member 19	Down	1.47	0.133333	-3.46271	0.803528
653820	FAM72B	family with sequence similarity 72, member B	Down	9.33	0.846667	-3.46201	0.960251
157313	CDCA2	cell division cycle associated 2	Down	17.4767	1.61333	-3.43731	0.969146
151230	KLHL23	kelch-like family member 23	Down	9.07333	0.85	-3.4161	0.957174
6781	STC1	stanniocalcin 1	Down	5.42	0.513333	-3.40033	0.938168
9319	TRIP13	thyroid hormone receptor interactor 13	Down	59.8767	5.81333	-3.36456	0.976022
55026	TMEM255A	transmembrane protein 255A	Down	3.76	0.37	-3.34514	0.915124
11174	ADAMTS6	ADAM metallopeptidase with thrombospondin type 1 motif, 6	Down	2.53667	0.25	-3.34293	0.87779
1123	CHN1	chimerin 1	Down	1.48667	0.146667	-3.34147	0.801254
83879	CDCA7	cell division cycle associated 7	Down	28.14	2.78	-3.33947	0.973086
4015	LOX	lysyl oxidase	Down	5.8	0.573333	-3.33861	0.940998
494514	C18orf56	chromosome 18 open reading frame 56	Down	2.18333	0.216667	-3.33298	0.858502
55509	BATF3	basic leucine zipper transcription factor, ATF-like 3	Down	1.87667	0.186667	-3.32964	0.837124
4603	MYBL1	v-myb myeloblastosis viral oncogene homolog (avian)-like 1	Down	7.54	0.75	-3.3296	0.951611
114614	MIR155HG	MIR155 host gene (non-protein coding)	Down	1.87	0.186667	-3.3245	0.836181
8482	SEMA7A	semaphorin 7A, GPI membrane anchor (John Milton Hagen blood group)	Down	10.8567	1.09	-3.31618	0.961273
119	ADD2	adducin 2 (beta)	Down	3.17667	0.32	-3.31137	0.898013
56992	KIF15	kinesin family member 15	Down	5.06	0.51	-3.31057	0.931574
541471	LOC541471	uncharacterized LOC541471	Down	75.0067	7.60667	-3.30168	0.9738
1303	COL12A1	collagen, type XII, alpha 1	Down	25.3467	2.59667	-3.28706	0.969736
11065	UBE2C	ubiquitin-conjugating enzyme E2C	Down	193.36	19.92	-3.279	0.975361
991	CDC20	cell division cycle 20	Down	160.543	16.5467	-3.27835	0.97507
4605	MYBL2	v-myb myeloblastosis viral oncogene homolog (avian)-like 2	Down	39.5533	4.08333	-3.27598	0.972099
10468	FST	follistatin	Down	25.4	2.63	-3.27169	0.969736
730755	KRTAP2-3	keratin associated protein 2-3	Down	2.40667	0.25	-3.26704	0.867582
79071	ELOVL6	ELOVL fatty acid elongase 6	Down	10.9833	1.14333	-3.264	0.958787
8406	SRPX	sushi-repeat containing protein, X-linked	Down	10.9967	1.16333	-3.24073	0.958761
157570	ESCO2	establishment of cohesion 1 homolog 2 (S. cerevisiae)	Down	14.4633	1.53667	-3.23452	0.963636
586	BCAT1	branched chain amino-acid transaminase 1, cytosolic	Down	15.3933	1.66333	-3.21016	0.964606
729533	FAM72A	family with sequence similarity 72, member A	Down	12.2767	1.32667	-3.21004	0.960771
4493	MT1E	metallothionein 1E	Down	844.857	91.5767	-3.20565	0.975828
81610	FAM83D	family with sequence similarity 83, member D	Down	51.5433	5.64667	-3.19031	0.972848
728833	FAM72D	family with sequence similarity 72, member D	Down	12.5167	1.37667	-3.1846	0.961071
306	ANXA3	annexin A3	Down	52.5233	5.81	-3.17635	0.972875
26033	ATRNL1	attractin-like 1	Down	2.09667	0.233333	-3.16763	0.848099
80119	PIF1	PIF1 5'-to-3' DNA helicase homolog (S. cerevisiae)	Down	4.30667	0.486667	-3.14557	0.916843
4502	MT2A	metallothionein 2A	Down	3827.6	433.373	-3.14276	0.97224
857	CAV1	caveolin 1, caveolae protein, 22kDa	Down	433.257	49.48	-3.1303	0.972134
7106	TSPAN4	tetraspanin 4	Down	28.4067	3.25333	-3.12624	0.96666
2316	FLNA	filamin A, alpha	Down	140.437	16.15	-3.12031	0.971191
256691	MAMDC2	MAM domain containing 2	Down	4.44667	0.513333	-3.11476	0.918765
112597	LINC00152	long intergenic non-protein coding RNA 152	Down	45.4467	5.26333	-3.11013	0.968722
618	BCYRN1	brain cytoplasmic RNA 1	Down	74.8233	8.69	-3.10606	0.97001
5026	P2RX5	purinergic receptor P2X, ligand-gated ion channel, 5	Down	6.2	0.723333	-3.09954	0.936687
23034	SAMD4A	sterile alpha motif domain containing 4A	Down	9.84667	1.15333	-3.09383	0.952149
389831	LOC389831	uncharacterized LOC389831	Down	20.0233	2.37333	-3.0767	0.963636
55771	PRR11	proline rich 11	Down	27.6467	3.33	-3.05351	0.966298
332	BIRC5	baculoviral IAP repeat containing 5	Down	58.69	7.11333	-3.04452	0.969437
3148	HMGB2	high mobility group box 2	Down	89.3433	10.9933	-3.02273	0.970239
57451	TENM2	teneurin transmembrane protein 2	Down	3.08667	0.38	-3.02198	0.889012
5577	PRKAR2B	protein kinase, cAMP-dependent, regulatory, type II, beta	Down	3.04	0.376667	-3.01271	0.88724
83987	CCDC8	coiled-coil domain containing 8	Down	3.04	0.376667	-3.01271	0.88724
130574	LYPD6	LY6/PLAUR domain containing 6	Down	3.30667	0.41	-3.01168	0.895368
64151	NCAPG	non-SMC condensin I complex, subunit G	Down	18.8067	2.35	-3.00051	0.963028
9052	GPRC5A	G protein-coupled receptor, family C, group 5, member A	Down	38.2833	4.8	-2.99561	0.967973
3575	IL7R	interleukin 7 receptor	Down	11.1333	1.39667	-2.99483	0.950721
390010	NKX1-2	NK1 homeobox 2	Down	5.4	0.68	-2.98935	0.925685
1730	DIAPH2	diaphanous homolog 2 (Drosophila)	Down	4.33667	0.546667	-2.98785	0.912197
147841	SPC24	SPC24, NDC80 kinetochore complex component, homolog (S. cerevisiae)	Down	19.78	2.50333	-2.98212	0.959475
9768	KIAA0101	KIAA0101	Down	56.85	7.22667	-2.97576	0.965364
11009	IL24	interleukin 24	Down	3.72333	0.473333	-2.97567	0.901381
8995	TNFSF18	tumor necrosis factor (ligand) superfamily, member 18	Down	2.38	0.303333	-2.97199	0.855152
9590	AKAP12	A kinase (PRKA) anchor protein 12	Down	14.9167	1.90667	-2.9678	0.956002
55247	NEIL3	nei endonuclease VIII-like 3 (E. coli)	Down	5.41667	0.693333	-2.96578	0.925685
221150	SKA3	spindle and kinetochore associated complex subunit 3	Down	15.67	2.00667	-2.96513	0.956724
349667	RTN4RL2	reticulon 4 receptor-like 2	Down	2.10667	0.27	-2.96393	0.838843
9787	DLGAP5	discs, large (Drosophila) homolog-associated protein 5	Down	38.52	4.94333	-2.96205	0.964033
9156	EXO1	exonuclease 1	Down	20.4067	2.66667	-2.93593	0.959713
5764	PTN	pleiotrophin	Down	1.96333	0.256667	-2.93534	0.828317
29114	TAGLN3	transgelin 3	Down	3.09333	0.406667	-2.92724	0.884208
7546	ZIC2	Zic family member 2	Down	2.30333	0.303333	-2.92475	0.849951
5923	RASGRF1	Ras protein-specific guanine nucleotide-releasing factor 1	Down	8.18333	1.08	-2.92166	0.942523
145508	CEP128	centrosomal protein 128kDa	Down	4.29333	0.566667	-2.92153	0.91106
57509	MTUS1	microtubule associated tumor suppressor 1	Down	35.9467	4.75333	-2.91885	0.963627
3491	CYR61	cysteine-rich, angiogenic inducer, 61	Down	201.577	26.8967	-2.90583	0.967515
146664	MGAT5B	mannosyl (alpha-1,6-)-glycoprotein beta-1,6-N-acetyl-glucosaminyltransferase, isozyme B	Down	4.83	0.646667	-2.90093	0.918615
4638	MYLK	myosin light chain kinase	Down	8.19333	1.1	-2.89695	0.942417
9212	AURKB	aurora kinase B	Down	47.0333	6.32	-2.89569	0.964597
7468	WHSC1	Wolf-Hirschhorn syndrome candidate 1	Down	24.0767	3.23667	-2.89505	0.961115
3676	ITGA4	integrin, alpha 4 (antigen CD49D, alpha 4 subunit of VLA-4 receptor)	Down	3.09333	0.416667	-2.8922	0.883829
29015	SLC43A3	solute carrier family 43, member 3	Down	135.193	18.31	-2.88432	0.966836
24147	FJX1	four jointed box 1 (Drosophila)	Down	52.58	7.16333	-2.87581	0.964914
220042	C11orf82	chromosome 11 open reading frame 82	Down	19.9967	2.72667	-2.87455	0.959299
55388	MCM10	minichromosome maintenance complex component 10	Down	8.81333	1.22	-2.85281	0.944286
2113	ETS1	v-ets erythroblastosis virus E26 oncogene homolog 1 (avian)	Down	5.17333	0.72	-2.84503	0.922097
55635	DEPDC1	DEP domain containing 1	Down	25.6267	3.57333	-2.8423	0.961432
3569	IL6	interleukin 6 (interferon, beta 2)	Down	15.8067	2.21333	-2.83624	0.956363
4288	MKI67	antigen identified by monoclonal antibody Ki-67	Down	58.34	8.17	-2.83608	0.965135
83540	NUF2	NUF2, NDC80 kinetochore complex component, homolog (S. cerevisiae)	Down	19.04	2.67333	-2.83232	0.958734
84057	MND1	meiotic nuclear divisions 1 homolog (S. cerevisiae)	Down	8.70667	1.22667	-2.82738	0.943766
51659	GINS2	GINS complex subunit 2 (Psf2 homolog)	Down	59.85	8.49333	-2.81695	0.965179
79801	SHCBP1	SHC SH2-domain binding protein 1	Down	28.1833	4.00333	-2.81557	0.962014
643314	KIAA0754	KIAA0754	Down	5.61	0.8	-2.80993	0.92632
7153	TOP2A	topoisomerase (DNA) II alpha 170kDa	Down	111.393	15.89	-2.80947	0.966342
11167	FSTL1	follistatin-like 1	Down	13.5933	1.94333	-2.80629	0.953851
7083	TK1	thymidine kinase 1, soluble	Down	134.303	19.2367	-2.80356	0.961864
64946	CENPH	centromere protein H	Down	29.5167	4.25667	-2.79373	0.957447
51083	GAL	galanin/GMAP prepropeptide	Down	20.8467	3.01333	-2.79038	0.954635
83461	CDCA3	cell division cycle associated 3	Down	31.92	4.62333	-2.78746	0.957862
1380	CR2	complement component (3d/Epstein Barr virus) receptor 2	Down	1.74667	0.253333	-2.7855	0.802726
701	BUB1B	BUB1 mitotic checkpoint serine/threonine kinase B	Down	41.2533	6.00667	-2.77987	0.959122
10112	KIF20A	kinesin family member 20A	Down	30.07	4.38	-2.77932	0.957527
4085	MAD2L1	MAD2 mitotic arrest deficient-like 1 (yeast)	Down	48.8067	7.11	-2.77916	0.959695
11151	CORO1A	coronin, actin binding protein, 1A	Down	8.86	1.29333	-2.77621	0.939261
6769	STAC	SH3 and cysteine rich domain	Down	5.34333	0.78	-2.77619	0.918738
27147	DENND2A	DENN/MADD domain containing 2A	Down	2.28	0.333333	-2.774	0.841408
9824	ARHGAP11A	Rho GTPase activating protein 11A	Down	27.4233	4.01667	-2.77133	0.956883
6790	AURKA	aurora kinase A	Down	75.6567	11.1067	-2.76804	0.960762
55165	CEP55	centrosomal protein 55kDa	Down	57.2067	8.44333	-2.7603	0.960066
7099	TLR4	toll-like receptor 4	Down	2.34667	0.346667	-2.75899	0.844767
699	BUB1	BUB1 mitotic checkpoint serine/threonine kinase	Down	34.95	5.17	-2.75706	0.958223
147372	CCBE1	collagen and calcium binding EGF domains 1	Down	3.08333	0.456667	-2.75528	0.876768
55789	DEPDC1B	DEP domain containing 1B	Down	20.6933	3.07	-2.75286	0.954371
983	CDK1	cyclin-dependent kinase 1	Down	94.38	14.0133	-2.75168	0.961071
29902	FAM216A	family with sequence similarity 216, member A	Down	13.07	1.94333	-2.74965	0.94805
7298	TYMS	thymidylate synthetase	Down	113.433	17.04	-2.73485	0.961344
199221	DZIP1L	DAZ interacting protein 1-like	Down	1.84	0.276667	-2.73349	0.809787
11004	KIF2C	kinesin family member 2C	Down	49.61	7.54667	-2.71672	0.959563
1063	CENPF	centromere protein F, 350/400kDa	Down	35.5633	5.41	-2.71669	0.958214
11343	MGLL	monoglyceride lipase	Down	7.53667	1.14667	-2.71648	0.933451
654364	NME1-NME2	NME1-NME2 readthrough	Down	18.85	2.87333	-2.71377	0.953419
54443	ANLN	anillin, actin binding protein	Down	109.09	16.6833	-2.70904	0.961256
150468	CKAP2L	cytoskeleton associated protein 2-like	Down	29.79	4.56	-2.70772	0.957245
3856	KRT8	keratin 8	Down	529.89	81.1633	-2.70679	0.962701
23406	COTL1	coactosin-like 1 (Dictyostelium)	Down	381.277	58.5033	-2.70425	0.962657
29128	UHRF1	ubiquitin-like with PHD and ring finger domains 1	Down	51.6733	7.93	-2.70403	0.95966
2491	CENPI	centromere protein I	Down	7.94	1.22	-2.70226	0.935488
5347	PLK1	polo-like kinase 1	Down	63.69	9.80667	-2.69923	0.960215
259266	ASPM	asp (abnormal spindle) homolog, microcephaly associated (Drosophila)	Down	13.3033	2.06667	-2.68641	0.947997
64757	MARC1	mitochondrial amidoxime reducing component 1	Down	10.6767	1.66	-2.68521	0.943607
26287	ANKRD2	ankyrin repeat domain 2 (stretch responsive muscle)	Down	4.7	0.733333	-2.68012	0.909896
64105	CENPK	centromere protein K	Down	26.0333	4.07	-2.67726	0.956178
8438	RAD54L	RAD54-like (S. cerevisiae)	Down	8.92333	1.4	-2.67216	0.938758
128239	IQGAP3	IQ motif containing GTPase activating protein 3	Down	15.11	2.39333	-2.65841	0.950122
8318	CDC45	cell division cycle 45	Down	38.31	6.09	-2.65321	0.958294
51514	DTL	denticleless E3 ubiquitin protein ligase homolog (Drosophila)	Down	27.37	4.35667	-2.6513	0.95639
1033	CDKN3	cyclin-dependent kinase inhibitor 3	Down	63.71	10.1433	-2.65099	0.959969
10622	POLR3G	polymerase (RNA) III (DNA directed) polypeptide G (32kD)	Down	9.95667	1.59	-2.64664	0.941623
23516	SLC39A14	solute carrier family 39 (zinc transporter), member 14	Down	55.7433	8.92333	-2.64314	0.959528
2187	FANCB	Fanconi anemia, complementation group B	Down	4.74667	0.76	-2.64284	0.91009
79075	DSCC1	defective in sister chromatid cohesion 1 homolog (S. cerevisiae)	Down	14.9733	2.4	-2.64129	0.949866
84141	EVA1A	eva-1 homolog A (C. elegans)	Down	4.05	0.65	-2.63941	0.8993
7168	TPM1	tropomyosin 1 (alpha)	Down	36.8567	5.92	-2.63826	0.958047
27122	DKK3	dickkopf 3 homolog (Xenopus laevis)	Down	28.65	4.61667	-2.63361	0.95661
1869	E2F1	E2F transcription factor 1	Down	16.5533	2.67	-2.63221	0.951373
162681	C18orf54	chromosome 18 open reading frame 54	Down	2.54	0.41	-2.63113	0.852578
10615	SPAG5	sperm associated antigen 5	Down	38.4	6.2	-2.63077	0.958206
113130	CDCA5	cell division cycle associated 5	Down	77.55	12.6733	-2.61333	0.96026
79019	CENPM	centromere protein M	Down	42.5367	6.96667	-2.61017	0.958611
51512	GTSE1	G-2 and S-phase expressed 1	Down	15.8933	2.60333	-2.60999	0.950598
54821	ERCC6L	excision repair cross-complementing rodent repair deficiency, complementation group 6-like	Down	9.29333	1.52333	-2.60896	0.939552
9928	KIF14	kinesin family member 14	Down	12.3267	2.03	-2.60223	0.946075
890	CCNA2	cyclin A2	Down	22.4067	3.69333	-2.60093	0.954538
24137	KIF4A	kinesin family member 4A	Down	22.1967	3.66333	-2.59911	0.954424
84675	TRIM55	tripartite motif containing 55	Down	16.9867	2.80667	-2.59747	0.951629
89874	SLC25A21	solute carrier family 25 (mitochondrial oxoadipate carrier), member 21	Down	2.92	0.483333	-2.59488	0.868534
4499	MT1M	metallothionein 1M	Down	5.18667	0.86	-2.5924	0.915036
26579	MYEOV	myeloma overexpressed	Down	14.4	2.39	-2.59099	0.948967
23397	NCAPH	non-SMC condensin I complex, subunit H	Down	16.15	2.69667	-2.58229	0.950739
9088	PKMYT1	protein kinase, membrane associated tyrosine/threonine 1	Down	33.8567	5.66333	-2.57972	0.95743
10376	TUBA1B	tubulin, alpha 1b	Down	1351.18	226.29	-2.57798	0.962375
6941	TCF19	transcription factor 19	Down	25.0933	4.22	-2.57199	0.949275
860	RUNX2	runt-related transcription factor 2	Down	2.39333	0.403333	-2.56898	0.837327
4171	MCM2	minichromosome maintenance complex component 2	Down	75.9833	12.8633	-2.56242	0.953877
55723	ASF1B	ASF1 anti-silencing function 1 homolog B (S. cerevisiae)	Down	56.44	9.56667	-2.56063	0.953084
54478	FAM64A	family with sequence similarity 64, member A	Down	24.4167	4.15667	-2.55437	0.948949
81831	NETO2	neuropilin (NRP) and tolloid (TLL)-like 2	Down	20.7733	3.53667	-2.55427	0.947398
2305	FOXM1	forkhead box M1	Down	45.58	7.76667	-2.55303	0.95244
11113	CIT	citron (rho-interacting, serine/threonine kinase 21)	Down	10.4967	1.79	-2.5519	0.936123
221687	RNF182	ring finger protein 182	Down	4.35	0.743333	-2.54893	0.896902
891	CCNB1	cyclin B1	Down	133.9	22.93	-2.54585	0.954873
85315	PAQR8	progestin and adipoQ receptor family member VIII	Down	2.27333	0.39	-2.54326	0.82971
5427	POLE2	polymerase (DNA directed), epsilon 2, accessory subunit	Down	11.08	1.90333	-2.54136	0.937366
283431	GAS2L3	growth arrest-specific 2 like 3	Down	7.01	1.21333	-2.53044	0.922793
55143	CDCA8	cell division cycle associated 8	Down	37.4133	6.47667	-2.53023	0.951462
7272	TTK	TTK protein kinase	Down	26.16	4.55333	-2.52237	0.949355
6611	SMS	spermine synthase	Down	177.157	30.8367	-2.52231	0.955102
9133	CCNB2	cyclin B2	Down	52.09	9.11667	-2.51443	0.952696
3833	KIFC1	kinesin family member C1	Down	41.2867	7.24667	-2.51029	0.95185
113115	MTFR2	mitochondrial fission regulator 2	Down	12.4667	2.19667	-2.50469	0.939464
27338	UBE2S	ubiquitin-conjugating enzyme E2S	Down	245.173	43.3133	-2.50092	0.955464
65989	DLK2	delta-like 2 homolog (Drosophila)	Down	2.49	0.44	-2.50057	0.841144
100526694	MSANTD3-TMEFF1	MSANTD3-TMEFF1 readthrough	Down	3.70333	0.656667	-2.49559	0.884023
4998	ORC1	origin recognition complex, subunit 1	Down	14.4267	2.56	-2.49452	0.94202
22974	TPX2	TPX2, microtubule-associated, homolog (Xenopus laevis)	Down	88.73	15.7633	-2.49285	0.953718
6241	RRM2	ribonucleotide reductase M2	Down	82.7333	14.7	-2.49265	0.953586
84296	GINS4	GINS complex subunit 4 (Sld5 homolog)	Down	7.40333	1.31667	-2.49128	0.924513
2152	F3	coagulation factor III (thromboplastin, tissue factor)	Down	442.48	78.71	-2.49099	0.955623
55355	HJURP	Holliday junction recognition protein	Down	25.3967	4.53333	-2.486	0.948861
1062	CENPE	centromere protein E, 312kDa	Down	8.40667	1.51333	-2.4738	0.929088
374393	FAM111B	family with sequence similarity 111, member B	Down	20.8367	3.76	-2.47032	0.946948
10174	SORBS3	sorbin and SH3 domain containing 3	Down	17.2333	3.11667	-2.46713	0.944806
5983	RFC3	replication factor C (activator 1) 3, 38kDa	Down	41.16	7.5	-2.45628	0.951567
9493	KIF23	kinesin family member 23	Down	38.5033	7.02333	-2.45476	0.9511
219790	RTKN2	rhotekin 2	Down	1.94667	0.356667	-2.44836	0.805309
64750	SMURF2	SMAD specific E3 ubiquitin protein ligase 2	Down	39.36	7.26	-2.43869	0.951224
51203	NUSAP1	nucleolar and spindle associated protein 1	Down	66.1933	12.21	-2.43862	0.952925
990	CDC6	cell division cycle 6	Down	47.7167	8.81667	-2.43619	0.951964
4001	LMNB1	lamin B1	Down	54.98	10.1633	-2.43553	0.952423
6949	TCOF1	Treacher Collins-Franceschetti syndrome 1	Down	59.4033	10.9867	-2.43479	0.952572
995	CDC25C	cell division cycle 25C	Down	9.47	1.75333	-2.43326	0.932402
100506394	LOC100506394	uncharacterized LOC100506394	Down	9.05333	1.68	-2.42999	0.931054
5557	PRIM1	primase, DNA, polypeptide 1 (49kDa)	Down	34.5267	6.41667	-2.42782	0.950474
115207	KCTD12	potassium channel tetramerisation domain containing 12	Down	29.14	5.41667	-2.42752	0.949478
10403	NDC80	NDC80 kinetochore complex component	Down	48.4433	9.09667	-2.41289	0.9517
84803	AGPAT9	1-acylglycerol-3-phosphate O-acyltransferase 9	Down	5.64333	1.06	-2.41248	0.911183
129293	TRABD2A	TraB domain containing 2A	Down	2.03	0.383333	-2.40481	0.810563
83742	MARVELD1	MARVEL domain containing 1	Down	10.7967	2.04333	-2.40159	0.935382
114897	C1QTNF1	C1q and tumor necrosis factor related protein 1	Down	6.86667	1.30333	-2.3974	0.920369
146956	EME1	essential meiotic endonuclease 1 homolog 1 (S. pombe)	Down	9.73333	1.85333	-2.39281	0.932667
25907	TMEM158	transmembrane protein 158 (gene/pseudogene)	Down	1.96	0.373333	-2.39232	0.804974
2791	GNG11	guanine nucleotide binding protein (G protein), gamma 11	Down	11.39	2.17	-2.392	0.936581
81620	CDT1	chromatin licensing and DNA replication factor 1	Down	19.48	3.74333	-2.3796	0.945546
3059	HCLS1	hematopoietic cell-specific Lyn substrate 1	Down	2.01	0.386667	-2.37803	0.807636
151648	SGOL1	shugoshin-like 1 (S. pombe)	Down	5.19	1	-2.37573	0.905876
8208	CHAF1B	chromatin assembly factor 1, subunit B (p60)	Down	24.8467	4.80667	-2.36994	0.947803
309	ANXA6	annexin A6	Down	5.91667	1.14667	-2.36734	0.913096
203068	TUBB	tubulin, beta class I	Down	808.04	156.79	-2.36559	0.954988
641	BLM	Bloom syndrome, RecQ helicase-like	Down	10.86	2.11333	-2.36143	0.935179
63967	CLSPN	claspin	Down	8.53	1.66333	-2.35847	0.928365
7052	TGM2	transglutaminase 2 (C polypeptide, protein-glutamine-gamma-glutamyltransferase)	Down	41.2	8.05	-2.35558	0.950845
91624	NEXN	nexilin (F actin binding protein)	Down	4.92	0.963333	-2.35255	0.90205
11130	ZWINT	ZW10 interactor, kinetochore protein	Down	121.737	23.8533	-2.3515	0.953524
580	BARD1	BRCA1 associated RING domain 1	Down	9.02667	1.77	-2.35044	0.930049
10783	NEK6	NIMA-related kinase 6	Down	34.71	6.81333	-2.34892	0.949963
7026	NR2F2	nuclear receptor subfamily 2, group F, member 2	Down	16.2667	3.19333	-2.34878	0.942884
10606	PAICS	phosphoribosylaminoimidazole carboxylase, phosphoribosylaminoimidazole succinocarboxamide synthetase	Down	89.0667	17.4933	-2.34808	0.952951
4017	LOXL2	lysyl oxidase-like 2	Down	91.7067	18.05	-2.34503	0.952996
9055	PRC1	protein regulator of cytokinesis 1	Down	88.51	17.49	-2.33931	0.95289
4751	NEK2	NIMA-related kinase 2	Down	31.15	6.15667	-2.33901	0.949293
6666	SOX12	SRY (sex determining region Y)-box 12	Down	5.71333	1.13	-2.33801	0.91091
3832	KIF11	kinesin family member 11	Down	30.9267	6.12333	-2.33646	0.949231
3875	KRT18	keratin 18	Down	603.127	119.48	-2.33569	0.954838
140876	FAM65C	family with sequence similarity 65, member C	Down	15.9833	3.17333	-2.3325	0.942531
29968	PSAT1	phosphoserine aminotransferase 1	Down	178.21	35.4133	-2.33121	0.954036
10460	TACC3	transforming, acidic coiled-coil containing protein 3	Down	34.9733	6.95	-2.33117	0.949919
10024	TROAP	trophinin associated protein	Down	25.7633	5.12667	-2.32923	0.947935
1003	CDH5	cadherin 5, type 2 (vascular endothelium)	Down	8.92333	1.77667	-2.32841	0.929581
10733	PLK4	polo-like kinase 4	Down	7.37667	1.47	-2.32715	0.922538
6347	CCL2	chemokine (C-C motif) ligand 2	Down	770.607	153.713	-2.32575	0.954847
9833	MELK	maternal embryonic leucine zipper kinase	Down	42.9033	8.60333	-2.31812	0.950897
2669	GEM	GTP binding protein overexpressed in skeletal muscle	Down	6.90667	1.38667	-2.31637	0.919831
29089	UBE2T	ubiquitin-conjugating enzyme E2T (putative)	Down	63.4567	12.7533	-2.3149	0.944744
672	BRCA1	breast cancer 1, early onset	Down	13.66	2.77	-2.302	0.9322
81930	KIF18A	kinesin family member 18A	Down	19.7433	4.01333	-2.29849	0.937868
6567	SLC16A2	solute carrier family 16, member 2 (thyroid hormone transporter)	Down	8.98667	1.83667	-2.2907	0.922062
441168	FAM26F	family with sequence similarity 26, member F	Down	5.08333	1.04	-2.28919	0.895818
10721	POLQ	polymerase (DNA directed), theta	Down	7.49667	1.53667	-2.28645	0.915397
204010	RPSAP52	ribosomal protein SA pseudogene 52	Down	2.11	0.433333	-2.28369	0.804956
146909	KIF18B	kinesin family member 18B	Down	12.52	2.58	-2.27879	0.930357
3912	LAMB1	laminin, beta 1	Down	34.0067	7.01333	-2.27765	0.942082
1266	CNN3	calponin 3, acidic	Down	68.4967	14.1633	-2.27387	0.9447
29970	SCHIP1	schwannomin interacting protein 1	Down	3.94333	0.816667	-2.2716	0.877455
4232	MEST	mesoderm specific transcript	Down	39.4667	8.18667	-2.26929	0.942831
60436	TGIF2	TGFB-induced factor homeobox 2	Down	9.01667	1.87333	-2.26699	0.921885
1058	CENPA	centromere protein A	Down	17.88	3.72333	-2.26368	0.936413
195828	ZNF367	zinc finger protein 367	Down	7.37667	1.54	-2.26004	0.914366
10874	NMU	neuromedin U	Down	4.07	0.85	-2.25949	0.879694
25945	PVRL3	poliovirus receptor-related 3	Down	4.91	1.02667	-2.25776	0.892944
993	CDC25A	cell division cycle 25A	Down	6.53	1.36667	-2.25642	0.909041
10501	SEMA6B	sema domain, transmembrane domain (TM), and cytoplasmic domain, (semaphorin) 6B	Down	11.9833	2.51	-2.25527	0.929282
5865	RAB3B	RAB3B, member RAS oncogene family	Down	3.73333	0.783333	-2.25277	0.871981
5155	PDGFB	platelet-derived growth factor beta polypeptide	Down	15.4033	3.24667	-2.24621	0.933866
131566	DCBLD2	discoidin, CUB and LCCL domain containing 2	Down	100.72	21.3333	-2.23917	0.945123
83903	GSG2	germ cell associated 2 (haspin)	Down	7.31667	1.55	-2.23892	0.913625
9585	KIF20B	kinesin family member 20B	Down	22.25	4.72333	-2.23593	0.938397
9918	NCAPD2	non-SMC condensin I complex, subunit D2	Down	77.6067	16.4767	-2.23576	0.944603
4919	ROR1	receptor tyrosine kinase-like orphan receptor 1	Down	2.13333	0.453333	-2.23447	0.804595
144501	KRT80	keratin 80	Down	127.387	27.1067	-2.23249	0.945529
2318	FLNC	filamin C, gamma	Down	4.81	1.03333	-2.21873	0.890775
10051	SMC4	structural maintenance of chromosomes 4	Down	90.7033	19.5	-2.21768	0.944868
1163	CKS1B	CDC28 protein kinase regulatory subunit 1B	Down	222.237	47.96	-2.21219	0.946102
25788	RAD54B	RAD54 homolog B (S. cerevisiae)	Down	9.75667	2.13	-2.19553	0.92319
90459	ERI1	exoribonuclease 1	Down	11.98	2.61667	-2.19483	0.928277
387103	CENPW	centromere protein W	Down	99.0933	21.6867	-2.19198	0.944674
83943	IMMP2L	IMP2 inner mitochondrial membrane peptidase-like (S. cerevisiae)	Down	5.57	1.22	-2.1908	0.899459
388610	TRNP1	TMF1-regulated nuclear protein 1	Down	4.98667	1.09333	-2.18934	0.892415
400745	SH2D5	SH2 domain containing 5	Down	15.0733	3.31	-2.1871	0.932702
1138	CHRNA5	cholinergic receptor, nicotinic, alpha 5 (neuronal)	Down	5.02667	1.11	-2.17904	0.892935
10635	RAD51AP1	RAD51 associated protein 1	Down	21.3667	4.72	-2.1785	0.93756
5218	CDK14	cyclin-dependent kinase 14	Down	5.04667	1.11667	-2.17613	0.89312
7516	XRCC2	X-ray repair complementing defective repair in Chinese hamster cells 2	Down	12.82	2.84	-2.17443	0.929617
2239	GPC4	glypican 4	Down	3.82667	0.85	-2.17055	0.872263
10267	RAMP1	receptor (G protein-coupled) activity modifying protein 1	Down	27.4867	6.11333	-2.1687	0.939816
142	PARP1	poly (ADP-ribose) polymerase 1	Down	134.87	30.0333	-2.16693	0.945141
3159	HMGA1	high mobility group AT-hook 1	Down	744.923	166.397	-2.16247	0.946014
9639	ARHGEF10	Rho guanine nucleotide exchange factor (GEF) 10	Down	17.0567	3.82	-2.15869	0.934183
79682	MLF1IP	MLF1 interacting protein	Down	18.76	4.20667	-2.15691	0.935611
55839	CENPN	centromere protein N	Down	33.5733	7.53333	-2.15596	0.940715
4176	MCM7	minichromosome maintenance complex component 7	Down	156.983	35.26	-2.15451	0.944982
8905	AP1S2	adaptor-related protein complex 1, sigma 2 subunit	Down	7.76333	1.75	-2.14932	0.914331
80206	FHOD3	formin homology 2 domain containing 3	Down	9.78	2.20667	-2.14797	0.922317
56034	PDGFC	platelet derived growth factor C	Down	5.56333	1.25667	-2.14635	0.898374
7291	TWIST1	twist basic helix-loop-helix transcription factor 1	Down	3.38667	0.766667	-2.14319	0.859542
10052	GJC1	gap junction protein, gamma 1, 45kDa	Down	8.10333	1.84	-2.13881	0.915856
9837	GINS1	GINS complex subunit 1 (Psf1 homolog)	Down	15.55	3.53667	-2.13645	0.932543
219	ALDH1B1	aldehyde dehydrogenase 1 family, member B1	Down	29.0333	6.63667	-2.12918	0.939578
56994	CHPT1	choline phosphotransferase 1	Down	18.1567	4.15333	-2.12816	0.934906
411	ARSB	arylsulfatase B	Down	8.08667	1.85333	-2.12542	0.915574
22836	RHOBTB3	Rho-related BTB domain containing 3	Down	20.9633	4.80667	-2.12476	0.936537
5888	RAD51	RAD51 homolog (S. cerevisiae)	Down	12.6667	2.92	-2.117	0.9284
54875	CNTLN	centlein, centrosomal protein	Down	2.93	0.676667	-2.11438	0.842352
284119	PTRF	polymerase I and transcript release factor	Down	89.7567	20.7367	-2.11384	0.94336
79180	EFHD2	EF-hand domain family, member D2	Down	314.81	72.9633	-2.10924	0.945167
151246	SGOL2	shugoshin-like 2 (S. pombe)	Down	17.2567	4	-2.10908	0.933584
90381	TICRR	TOPBP1-interacting checkpoint and replication regulator	Down	7.79	1.80667	-2.10829	0.913572
8808	IL1RL2	interleukin 1 receptor-like 2	Down	2.45333	0.57	-2.10571	0.819184
2014	EMP3	epithelial membrane protein 3	Down	8.42667	1.96	-2.10411	0.916543
541565	C8orf58	chromosome 8 open reading frame 58	Down	4.08333	0.95	-2.10375	0.87563
79469	DLEU2L	deleted in lymphocytic leukemia 2-like	Down	7.99333	1.86333	-2.10091	0.914489
1627	DBN1	drebrin 1	Down	16.1667	3.78333	-2.09529	0.93257
23327	NEDD4L	neural precursor cell expressed, developmentally down-regulated 4-like, E3 ubiquitin protein ligase	Down	21.2967	4.99333	-2.09255	0.936211
78995	C17orf53	chromosome 17 open reading frame 53	Down	5.09	1.19667	-2.08864	0.89126
80178	C16orf59	chromosome 16 open reading frame 59	Down	8.16	1.92	-2.08746	0.915097
3925	STMN1	stathmin 1	Down	200.127	47.1633	-2.08518	0.944638
1164	CKS2	CDC28 protein kinase regulatory subunit 2	Down	266.223	62.76	-2.08472	0.944779
85360	SYDE1	synapse defective 1, Rho GTPase, homolog 1 (C. elegans)	Down	2.49667	0.59	-2.08122	0.820939
4174	MCM5	minichromosome maintenance complex component 5	Down	73.5067	17.3733	-2.081	0.942673
5984	RFC4	replication factor C (activator 1) 4, 37kDa	Down	75.3133	17.8233	-2.07914	0.942725
9411	ARHGAP29	Rho GTPase activating protein 29	Down	20.88	4.95333	-2.07565	0.935761
2177	FANCD2	Fanconi anemia, complementation group D2	Down	9.77333	2.32	-2.07473	0.921004
3070	HELLS	helicase, lymphoid-specific	Down	20.5567	4.88	-2.07465	0.935594
23221	RHOBTB2	Rho-related BTB domain containing 2	Down	8.17	1.94667	-2.06933	0.914789
55536	CDCA7L	cell division cycle associated 7-like	Down	70.49	16.8167	-2.06753	0.942593
63922	CHTF18	CTF18, chromosome transmission fidelity factor 18 homolog (S. cerevisiae)	Down	15.49	3.7	-2.06574	0.931353
5744	PTHLH	parathyroid hormone-like hormone	Down	25.4833	6.09667	-2.06346	0.937498
84969	TOX2	TOX high mobility group box family member 2	Down	7.29667	1.74667	-2.06263	0.910134
3015	H2AFZ	H2A histone family, member Z	Down	345.417	82.8367	-2.06	0.944771
26147	PHF19	PHD finger protein 19	Down	21.1333	5.08	-2.05662	0.935682
2237	FEN1	flap structure-specific endonuclease 1	Down	70.7433	17.0967	-2.04888	0.942329
10981	RAB32	RAB32, member RAS oncogene family	Down	34.2233	8.27333	-2.04844	0.939534
83648	FAM167A	family with sequence similarity 167, member A	Down	3.38333	0.82	-2.04475	0.855936
79915	ATAD5	ATPase family, AAA domain containing 5	Down	6.32333	1.53333	-2.04401	0.903055
51421	AMOTL2	angiomotin like 2	Down	42.8033	10.3833	-2.04345	0.940566
81691	LOC81691	exonuclease NEF-sp	Down	5.96333	1.44667	-2.04339	0.900014
29028	ATAD2	ATPase family, AAA domain containing 2	Down	38.53	9.35667	-2.04192	0.940019
100128191	TMPO-AS1	TMPO antisense RNA 1	Down	7.11	1.73	-2.03908	0.908495
57082	CASC5	cancer susceptibility candidate 5	Down	7.62667	1.85667	-2.03834	0.911474
26278	SACS	spastic ataxia of Charlevoix-Saguenay (sacsin)	Down	4.10333	1	-2.0368	0.874273
7275	TUB	tubby homolog (mouse)	Down	3.92667	0.96	-2.0322	0.870156
55893	ZNF395	zinc finger protein 395	Down	28.06	6.87667	-2.02873	0.937974
1719	DHFR	dihydrofolate reductase	Down	47.2467	11.5933	-2.02692	0.940865
55326	AGPAT5	1-acylglycerol-3-phosphate O-acyltransferase 5	Down	24.2833	5.98	-2.02175	0.936475
3589	IL11	interleukin 11	Down	4.42333	1.09	-2.02081	0.879756
80005	DOCK5	dedicator of cytokinesis 5	Down	8.86	2.18333	-2.02077	0.917046
9700	ESPL1	extra spindle pole bodies homolog 1 (S. cerevisiae)	Down	11.33	2.79667	-2.01837	0.924195
50861	STMN3	stathmin-like 3	Down	9.66333	2.38667	-2.01752	0.919734
79789	CLMN	calmin (calponin-like, transmembrane)	Down	2.30667	0.573333	-2.00836	0.80671
4175	MCM6	minichromosome maintenance complex component 6	Down	43.7467	10.8933	-2.00573	0.940389
100532726	NDUFC2-KCTD14	NDUFC2-KCTD14 readthrough	Down	12.2667	3.07333	-1.99687	0.925905
26022	TMEM98	transmembrane protein 98	Down	5.23	1.31333	-1.99358	0.880576
163071	ZNF114	zinc finger protein 114	Down	10.3067	2.59667	-1.98885	0.911042
91607	SLFN11	schlafen family member 11	Down	15.1467	3.81667	-1.98862	0.919655
4052	LTBP1	latent transforming growth factor beta binding protein 1	Down	2.97333	0.75	-1.98712	0.829507
316	AOX1	aldehyde oxidase 1	Down	2.89	0.73	-1.9851	0.825867
201725	C4orf46	chromosome 4 open reading frame 46	Down	6.05667	1.53	-1.98499	0.889515
81888	HYI	hydroxypyruvate isomerase (putative)	Down	18.5767	4.71	-1.97969	0.923014
6240	RRM1	ribonucleotide reductase M1	Down	88.77	22.5233	-1.97865	0.931997
100288413	ERVMER34-1	endogenous retrovirus group MER34, member 1	Down	3.56333	0.906667	-1.97458	0.849272
89958	SAPCD2	suppressor APC domain containing 2	Down	11.2033	2.85333	-1.97321	0.913079
10650	SLMO1	slowmo homolog 1 (Drosophila)	Down	2.84	0.723333	-1.97316	0.823654
1466	CSRP2	cysteine and glycine-rich protein 2	Down	68.5467	17.5	-1.96973	0.93138
80174	DBF4B	DBF4 homolog B (S. cerevisiae)	Down	8.70667	2.22333	-1.9694	0.905233
11339	OIP5	Opa interacting protein 5	Down	20.68	5.28333	-1.96872	0.924248
5352	PLOD2	procollagen-lysine, 2-oxoglutarate 5-dioxygenase 2	Down	96.4767	24.6567	-1.9682	0.932067
83937	RASSF4	Ras association (RalGDS/AF-6) domain family member 4	Down	6.88333	1.76667	-1.96208	0.895386
253827	MSRB3	methionine sulfoxide reductase B3	Down	5.21	1.34	-1.95905	0.8795
3219	HOXB9	homeobox B9	Down	3.2	0.823333	-1.95852	0.837547
84823	LMNB2	lamin B2	Down	143.273	36.87	-1.95825	0.932649
83641	FAM107B	family with sequence similarity 107, member B	Down	18.0933	4.65667	-1.95809	0.9223
5367	PMCH	pro-melanin-concentrating hormone	Down	2.77	0.713333	-1.95724	0.81996
10036	CHAF1A	chromatin assembly factor 1, subunit A (p150)	Down	29.2967	7.55	-1.95619	0.927492
4172	MCM3	minichromosome maintenance complex component 3	Down	83.65	21.5633	-1.95579	0.931671
5933	RBL1	retinoblastoma-like 1 (p107)	Down	13.8933	3.58667	-1.95368	0.917592
54475	NLE1	notchless homolog 1 (Drosophila)	Down	16.0133	4.14	-1.95157	0.920219
56704	JPH1	junctophilin 1	Down	4.44667	1.15	-1.95109	0.868419
1111	CHEK1	checkpoint kinase 1	Down	8.05333	2.08667	-1.94839	0.901998
81892	SLIRP	SRA stem-loop interacting RNA binding protein	Down	239.44	62.0433	-1.94832	0.933381
[truncated: 848 more rows]
